# Supplementary material for: Bidirectional Interaction Between PGE2-Preconditioned Mesenchymal Stem Cells and Myofibroblasts Mediates Anti-Fibrotic Effects: A Proteomic Investigation into Equine Endometrial Fibrosis Reversal
Source: Proteomes. 2025 Sep 8;13(3):41. doi: 10.3390/proteomes13030041 (PMC12452512; doi:10.3390/proteomes13030041)
Supplement: Supplementary file 1 [file proteomes-13-00041-s001.zip]

Archive with 11 entries (10 files):
- proteomes-3748745-supplementary-8.22/
- proteomes-3748745-supplementary-8.22/Figure Supplementary 1.docx
- proteomes-3748745-supplementary-8.22/Figure Supplementary 2.docx
- proteomes-3748745-supplementary-8.22/Figure Supplementary 3.docx
- proteomes-3748745-supplementary-8.22/Figure Supplementary 4 _quality control for SILAC.docx
- proteomes-3748745-supplementary-8.22/Table supplementary 1 DAPs in Myofibroblasts.docx
- proteomes-3748745-supplementary-8.22/Table supplementary 2 DAPs in Secretome.docx
- proteomes-3748745-supplementary-8.22/Table supplementary 3 and 4 cluster.docx
- proteomes-3748745-supplementary-8.22/Table supplementary 5 cluster GO.docx
- proteomes-3748745-supplementary-8.22/Table supplementary 6 and 7  DAPs fibrotic.xlsx
- proteomes-3748745-supplementary-8.22/Table supplementary 8 Silac complete mapping with intensities.xlsx
