# Supplementary material for: Bidirectional Interaction Between PGE2-Preconditioned Mesenchymal Stem Cells and Myofibroblasts Mediates Anti-Fibrotic Effects: A Proteomic Investigation into Equine Endometrial Fibrosis Reversal
Source: Proteomes. 2025 Sep 8;13(3):41. doi: 10.3390/proteomes13030041 (PMC12452512; doi:10.3390/proteomes13030041)
Supplement: Supplementary file 1 [file proteomes-13-00041-s001.zip › proteomes-3748745-supplementary-8.22/Table supplementary 6 and 7 DAPs fibrotic.xlsx]

## Sheet: DEP fibrotic  secretome 
GenName	Protein.ID	logFC	logCPM	PValue	FDR	diffexpressed
AFP	P49066	-1.82727	12.0019	7.45e-14	1.31e-11	DownRegulated
APOA1	A0A9L0RR06	-1.96691	10.696	2.84e-09	2.35e-07	DownRegulated
POSTN	A0A3Q2H7K2	-1.71116	11.0968	1.28e-08	7.84e-07	DownRegulated
HBB	P02062	-1.63585	11.8674	1.62e-07	6.51e-06	DownRegulated
F5	F7DZ01	-1.77919	10.6033	6.59e-07	1.94e-05	DownRegulated
COMP	A0A9L0QZF3	-1.38787	11.1886	5.84e-06	0.00010972	DownRegulated
C5	A0A9L0RMF3	-2.09749	9.3297	0.000142089	0.00142089	DownRegulated
MYH6	A0A5F5PP47	-4.95798	8.61073	0.000182836	0.00173019	DownRegulated
ALB	A0A3Q2H333	-1.77452	14.8305	0.000301813	0.00237741	DownRegulated
MYH7	Q8MJU9	-4.87928	8.5569	0.000360116	0.00272991	DownRegulated
EGFR	A0A3Q2I5Q7	-2.66073	8.65102	0.000474765	0.00338091	DownRegulated
C6	A0A5F5PGY6	-5.08784	7.76396	0.00292689	0.0133557	DownRegulated
GSN	Q28372	-0.985481	12.3933	0.00345652	0.0155213	DownRegulated
HSPB1	A0A3Q2GTN6	-0.915069	10.7332	0.00374248	0.0164903	DownRegulated
AOC3	F6T7X3	-1.62062	8.82077	0.0125738	0.0403852	DownRegulated
VEGFA	Q9GKR0	4.45411	7.93428	0.0171433	0.0504634	Equal
GRB2	A0A5F5PPE4	4.42505	7.92688	0.0180125	0.0517288	Equal
LDHA	A0A3Q2LKR5	-0.598331	11.2877	0.0180406	0.0517288	Equal
LDHA	A0A9L0T4Z2	-0.598324	11.2877	0.0180907	0.0517288	Equal
LDLR	A0A9L0RNR3	4.29007	7.86265	0.0206846	0.0565218	Equal
MAP1B	A0A9L0TGU3	4.50187	7.97101	0.0218274	0.0588462	Equal
DDAH2	F6TY61	4.83188	8.13286	0.022015	0.0591261	Equal
THY1	A0A9L0TJ45	2.06628	8.58765	0.0232756	0.0615733	Equal
SLC3A2	A0A3Q2HBF9	1.89315	8.85401	0.0240639	0.063067	Equal
BAX	A0A9L0RT93	4.75882	8.0949	0.0246728	0.0639783	Equal
CAT	A0A3Q2I6E8	1.2779	9.75029	0.0265798	0.0663318	Equal
AGT	A0A5F5PSV7	-1.24439	9.32641	0.0276375	0.0681273	Equal
HSPD1	A0A9L0S8L8	1.75662	8.77256	0.0300167	0.0719788	Equal
SEC23B	A0A3Q2H5Q5	2.62365	8.35731	0.0315556	0.075031	Equal
FMOD	A0A9L0SB30	-1.40178	8.96045	0.0324593	0.0766627	Equal
ANXA1	Q8HZM6	-0.606494	11.0709	0.033332	0.0781998	Equal
RHOA	A0A3Q2HPM2	4.74304	8.08517	0.0360736	0.08284	Equal
CAST	A0A3Q2IF55	4.15692	7.80497	0.0386821	0.0869884	Equal
CAST	A0A3Q2LD09	4.15721	7.80497	0.0389956	0.0871218	Equal
DSP	A0A9L0TDD3	-1.93019	8.42059	0.0390503	0.0871218	Equal
VEGFC	A0A3Q2HZW8	4.37746	7.91346	0.0412173	0.0906652	Equal
PDGFRA	A0A9L0RET5	4.5413	7.98012	0.0422066	0.092092	Equal
MAPK1	F6PMR8	2.33612	8.20374	0.0424581	0.0923857	Equal
F10	F6TDH5	-1.3113	8.761	0.0444626	0.0948445	Equal
CTSD	P07339	5.20995	8.38569	0.0467186	0.0984875	Equal
LIF	A0A3Q2H2V5	4.27635	7.85842	0.0468909	0.0984875	Equal
SERPINF2	A0A5F5PW18	-1.11818	9.36912	0.048865	0.101772	Equal
ITGA1	A0A3Q2HMM5	4.49314	7.97235	0.0557954	0.113523	Equal
XPNPEP1	A0A3Q2HIL7	1.80353	8.44105	0.0642085	0.127513	Equal
LTBP4	A0A3Q2GSE1	2.48381	8.28662	0.0646303	0.12817	Equal
FAP	A0A3Q2HB68	1.32738	9.01343	0.0711297	0.134051	Equal
VIM	A0A3Q2HXD5	-0.40018	12.5522	0.0773802	0.141146	Equal
MST1	A0A9L0S9Z6	-1.67285	8.20036	0.0831366	0.148195	Equal
VIM	F7B5C4	-0.389964	12.4988	0.0852229	0.15115	Equal
RAC1	A0A3Q2HKU0	3.97467	7.72974	0.0891452	0.156398	Equal
CD44	A0A3Q2HEJ5	-1.04223	8.93197	0.0935607	0.162464	Equal
MYL2	F6TL29	-5.04283	7.76114	0.106941	0.181963	Equal
PDGFRB	A0A3Q2LML8	1.15258	8.90778	0.110638	0.187274	Equal
DDAH1	A0A3Q2GZF3	2.02692	8.05269	0.121528	0.201593	Equal
GREM1	A0A9L0S4T5	3.82098	7.66489	0.128197	0.210674	Equal
CAT	P04040	4.43655	7.96417	0.147791	0.232891	Equal
HMGB1	Q08IE6	1.37396	8.55405	0.16571	0.255077	Equal
HSPA1A	A0A9L0RZP4	0.533049	10.5477	0.175108	0.266922	Equal
MAPK1	A0A9L0TEM9	1.90684	7.99503	0.182934	0.277054	Equal
FN1	Q28377	0.394319	14.7255	0.198324	0.291703	Equal
TUBB3	F6QD28	0.396344	10.929	0.232915	0.333412	Equal
FN1	F7CN11	0.366377	14.766	0.238544	0.340432	Equal
ITGB1	A0A9L0SCX1	0.512991	10.3337	0.253769	0.357815	Equal
CXCL16	A0A9L0R5H5	3.36044	7.50839	0.260612	0.363354	Equal
RPS5	A0A5F5PQJ7	3.36018	7.50839	0.261619	0.363354	Equal
ILK	A0A3Q2H733	3.36744	7.51195	0.263439	0.364166	Equal
FIS1	A0A3Q2H7N6	3.3526	7.50734	0.277942	0.380895	Equal
MSN	A0A3Q2HM18	-0.268139	11.7382	0.290551	0.393542	Equal
COL1A1	A0A9L0RB71	0.274761	12.7964	0.294244	0.397398	Equal
CAV1	Q2QLB0	3.51033	7.57879	0.320868	0.419767	Equal
HGF	A0A9L0SA83	-1.10223	8.23455	0.326091	0.42416	Equal
TOM1	A0A5F5PVK5	3.3052	7.50274	0.33822	0.438318	Equal
CTSB	A0A3Q2LB56	0.234908	11.4931	0.343924	0.44125	Equal
HSP90AB1	Q9GKX8	0.456088	10.3487	0.347537	0.443464	Equal
BGN	O46403	0.446412	10.8905	0.354228	0.451185	Equal
PPARD	A0A5F5PJK8	-0.653071	8.90809	0.426	0.526895	Equal
C5	P01031	3.27513	7.50169	0.434995	0.534425	Equal
CD109	A0A3Q2GW75	-0.724761	8.22518	0.445534	0.543898	Equal
JUP	A0A5F5Q220	-1.27016	7.78518	0.449018	0.54626	Equal
DCN	O46542	-0.318366	11.3968	0.463159	0.559122	Equal
CTSD	A0A3Q2I2V3	-0.184367	11.909	0.465513	0.561482	Equal
MMP2	A0A3Q2H348	-0.155534	12.6123	0.577366	0.682385	Equal
S100A4	F6UF75	0.398966	8.9759	0.615164	0.717203	Equal
TIMP1	O02722	-0.133728	11.935	0.620343	0.721686	Equal
MYH10	A0A3Q2I8P4	0.23975	9.99964	0.699002	0.799994	Equal
CDH2	A0A9L0T5A5	-0.177995	10.1439	0.732496	0.826917	Equal
LAMP1	A0A3Q2GV00	0.605035	7.89289	0.743661	0.834471	Equal
PLAUR	A0A9L0S542	0.903185	8.00558	0.762353	0.85311	Equal
COL1A2	A0A9L0TK32	-0.065054	11.9418	0.782929	0.869921	Equal
AHCYL1	A0A3Q2LCZ6	-0.450176	8.3205	0.811827	0.890837	Equal
AHCYL1	A0A9L0R4C7	-0.450172	8.3205	0.811893	0.890837	Equal
TIMP2	A0A3Q2HIQ3	-0.0942729	10.5565	0.833922	0.907977	Equal
SQSTM1	F6WA05	-0.170793	8.69599	0.852212	0.924323	Equal
SPARC	A0A3Q2H253	0.053004	11.8071	0.86009	0.93215	Equal
THBS1	F6YR34	0.0404726	12.1758	0.915537	0.985425	Equal
BLMH	A0A9L0SVW2	0.151189	8.56442	1	1	Equal
CD248	A0A3Q2HA78	0.575924	7.52706	1	1	Equal
CDH11	B8K205	0.171738	8.85728	1	1	Equal
CLU	Q29482	-0.00290649	12.1925	1	1	Equal
COL3A1	A0A9L0RHE1	-0.0122445	11.8508	0.963991	1	Equal
MFAP5	A0A3Q2H626	-0.333263	8.20201	1	1	Equal
MRC2	F6SEM5	-0.0743136	10.2448	0.933803	1	Equal
RTN4	A0A3Q2HV04	0.115037	8.55405	1	1	Equal
TNC	A0A3Q2HD92	6.27165	11.0939	1.66e-24	2.25e-21	UpRegulated
FBN1	F7CKI7	5.32652	11.0359	4.11e-23	1.93e-20	UpRegulated
FBN1	A0A9L0STN9	5.22781	10.9513	3.07e-21	1.08e-18	UpRegulated
MMP9	A0A3Q2I1G5	4.98363	10.014	6.13e-10	5.4e-08	UpRegulated
PLAU	A0A9L0TAU7	4.87693	9.93052	4.14e-09	3.25e-07	UpRegulated
PLOD2	A0A5F5PVY9	4.07873	10.0075	7.02e-08	3.38e-06	UpRegulated
CCN2	F6X0K3	4.46811	9.60181	1.41e-06	3.62e-05	UpRegulated
LOXL2	F6QDE2	6.43435	9.16589	1.5e-06	3.72e-05	UpRegulated
SOD2	A0A9L0S7T2	6.23211	9.0181	2.58e-06	5.35e-05	UpRegulated
BMP1	F6YTB8	6.03381	8.87689	1.61e-05	0.000228593	UpRegulated
ALOX12	F6X3M3	5.97448	8.83825	3.52e-05	0.00044749	UpRegulated
HNRNPF	F6X7G5	3.843	9.14395	3.86e-05	0.000481658	UpRegulated
HNRNPK	A0A9L0TRC2	2.05759	10.1653	7.2e-05	0.000792775	UpRegulated
DDX5	A0A5F5Q254	5.56697	8.5654	0.000340799	0.00259744	UpRegulated
ALB	P02768	8.25568	10.6525	0.000403156	0.00294533	UpRegulated
SERPINE1	F7DDC0	1.01711	11.571	0.000680378	0.00462415	UpRegulated
PLAT	A0A3Q2IDK5	5.49547	8.5199	0.000838066	0.00549615	UpRegulated
ARPC2	F7APR4	3.44738	8.86863	0.000954228	0.00603346	UpRegulated
FERMT2	A0A9L0S7S8	2.24161	9.61868	0.00123261	0.00718175	UpRegulated
ITGA3	A0A3Q2HPF0	2.15736	9.02751	0.00697795	0.0268823	UpRegulated
IGFBP5	F7ALY5	5.02449	8.2364	0.00816466	0.0303066	UpRegulated
STC1	A0A9L0R8G6	4.94086	8.19029	0.00841713	0.030588	UpRegulated
ALB	P02769	12.4685	14.5321	0.00868776	0.0313058	UpRegulated
GSN	P06396	6.54113	9.28738	0.00876392	0.0313058	UpRegulated
HBB	P68871	6.40328	9.18576	0.00944943	0.0330613	UpRegulated
DPT	A0A9L0S8Y9	1.82956	9.33447	0.0101201	0.0341373	UpRegulated
MMP1	Q9XSZ5	0.808293	10.9273	0.0103432	0.0348065	UpRegulated
CDC42	A0A9L0SD60	4.85112	8.14069	0.0132809	0.0418927	UpRegulated
CXCL8	A0A9L0SA98	4.94926	8.19501	0.0133321	0.0419603	UpRegulated
MMP14	A0A9L0RNS2	0.873606	10.7109	0.013614	0.0426573	UpRegulated
CXCL6	Q8MIN2	5.16896	8.32426	0.013929	0.0433552	UpRegulated
CAT	F7D854	1.38881	9.82381	0.0155784	0.0469992	UpRegulated
F11R	F7B6C3	4.63758	8.03238	0.016893	0.0499353	UpRegulated

## Sheet: DEP fibrotic proteome
GenName	Protein.ID	logFC	logCPM	PValue	FDR	diffexpressed
THBS1	F6YR34	1.57584	10.137	3.97e-30	1.53e-26	UpRegulated
COL1A2	A0A9L0TK32	-1.04429	9.55198	1.95e-10	1.51e-07	DownRegulated
MMP1	Q9XSZ5	-3.10653	7.14295	3.91e-10	2.52e-07	DownRegulated
COL1A1	A0A9L0RB71	-0.695087	10.6368	6.17e-08	2.24e-05	DownRegulated
COL3A1	A0A9L0RHE1	-0.831179	9.54944	4.2e-07	0.00010145	DownRegulated
PTGS2	O19183	5.99829	6.12583	5.15e-07	0.000116931	UpRegulated
CLIC2	F6UF33	-2.79915	6.67851	3.12e-06	0.000502557	DownRegulated
PDGFRA	A0A9L0RET5	1.33495	8.08223	9.46e-06	0.00117769	UpRegulated
CXCL6	Q8MIN2	-3.86621	6.16491	1.1e-05	0.00126733	DownRegulated
CLU	Q29482	0.914659	8.74831	2.06e-05	0.00226549	UpRegulated
GSN	Q28372	0.478026	10.4351	4.69e-05	0.00393873	UpRegulated
MMP14	A0A9L0RNS2	0.546163	10.5489	6.29e-05	0.00506043	UpRegulated
PLAT	A0A3Q2IDK5	1.17574	7.87172	6.61e-05	0.00510789	UpRegulated
CAST	A0A3Q2LD09	-0.74474	9.08327	8.47e-05	0.00588903	DownRegulated
RTN4	A0A3Q2HV04	-0.578757	9.56863	0.000230524	0.0118033	DownRegulated
CAST	A0A3Q2IF55	-0.753301	8.88615	0.000249265	0.0124989	DownRegulated
CCN2	F6X0K3	0.856156	8.4733	0.000263709	0.0127273	UpRegulated
PTGIS	F6YMG4	-2.48978	6.20549	0.000489527	0.0201071	DownRegulated
STAT3	A0A9L0SJ42	-2.22261	6.52729	0.000638784	0.0243879	DownRegulated
GJA1	F6SK35	1.38791	7.20813	0.000731305	0.0269182	UpRegulated
FOXO1	F6VYT3	-2.78503	6.03596	0.000986709	0.0328421	DownRegulated
STAT3	A0A3Q2L9H8	-1.92393	6.52722	0.00113076	0.0354947	DownRegulated
HMOX1	A0A9L0R3K7	-1.41323	6.96608	0.00209	0.0564301	Equal
FAP	A0A3Q2HB68	0.546128	9.10608	0.00277532	0.0661452	Equal
TIMP2	A0A3Q2HIQ3	0.933504	7.9075	0.00281205	0.0666094	Equal
MMP2	A0A3Q2H348	0.59773	8.83146	0.00375963	0.0829481	Equal
MRC2	F6SEM5	-0.514773	9.23017	0.00420951	0.0883311	Equal
ALOX12	F6X3M3	0.534377	9.06168	0.00430081	0.0889217	Equal
FBN1	A0A9L0STN9	-0.54011	10.3039	0.00563473	0.102139	Equal
FBN1	F7CKI7	-0.508584	10.3745	0.0058768	0.104564	Equal
NRP1	A0A3Q2HMG2	1.70351	6.20691	0.00740427	0.121546	Equal
CTSD	A0A3Q2I2V3	0.314336	10.3627	0.00821331	0.127356	Equal
DCN	O46542	0.764482	7.90863	0.00842748	0.128611	Equal
PDGFRB	A0A3Q2LML8	0.567729	8.73828	0.00841349	0.128611	Equal
FERMT2	A0A9L0S7S8	-0.409557	9.52883	0.00877641	0.132885	Equal
CTNNB1	A0A9L0SNT2	-0.630156	8.39218	0.0111272	0.156796	Equal
ITGB1	A0A9L0SCX1	0.304183	10.4437	0.0115965	0.16118	Equal
HSPB1	A0A3Q2GTN6	0.365971	9.82354	0.0118289	0.162802	Equal
SGPL1	A0A3Q2HKU8	-2.7592	5.55999	0.0125247	0.168494	Equal
LDLR	A0A9L0RNR3	0.652319	8.24687	0.0128111	0.168818	Equal
NFKB1	A0A3Q2HC64	-1.41961	6.5274	0.0135509	0.174401	Equal
DSP	A0A9L0TDD3	0.914951	8.11804	0.0150402	0.184937	Equal
HSPA1A	A0A9L0RZP4	0.314978	10.1263	0.0157217	0.190041	Equal
SOD2	A0A9L0S7T2	0.427706	9.19378	0.0157506	0.190041	Equal
LSP1	A0A3Q2HHV6	-1.27093	6.67919	0.0200809	0.220482	Equal
VIM	A0A3Q2HXD5	-0.314193	11.7717	0.020631	0.224136	Equal
ROCK2	A0A3Q2I745	-1.25877	6.86875	0.0215473	0.227306	Equal
BGN	O46403	0.583825	8.18682	0.0279606	0.261567	Equal
CTSB	A0A3Q2LB56	0.274451	10.3516	0.0280364	0.261567	Equal
MYLK	A0A3Q2H2B2	-0.573266	8.45178	0.0295422	0.270932	Equal
ALB	A0A3Q2H333	0.544842	8.32388	0.0304949	0.276072	Equal
VIM	F7B5C4	-0.318244	11.683	0.0326257	0.287598	Equal
PLAU	A0A9L0TAU7	0.413117	8.78119	0.0361971	0.303819	Equal
CDH2	A0A9L0T5A5	-0.606758	7.89283	0.0370971	0.308025	Equal
SQSTM1	F6WA05	0.330179	9.48705	0.0401051	0.320558	Equal
TIMP1	O02722	0.475115	8.53861	0.0432487	0.333825	Equal
PLAUR	A0A9L0S542	0.620921	7.83142	0.0439123	0.33507	Equal
NT5E	A0A3Q2H3I5	0.519862	8.17871	0.0507423	0.370481	Equal
CDC42	A0A9L0SD60	-0.405014	8.71417	0.0518191	0.371763	Equal
DKC1	F7C3C0	-4.688	5.49548	0.0519265	0.371763	Equal
TNS1	A0A3Q2H2N4	0.396421	8.88331	0.0521757	0.371763	Equal
HK2	A2PYL6	0.56443	7.92042	0.0527054	0.373386	Equal
PLOD2	A0A5F5PVY9	0.284064	9.65865	0.0558629	0.386274	Equal
FGF1	A0A9L0TQU2	-1.82326	5.8435	0.0573244	0.390025	Equal
CASP3	F7A730	0.595208	7.72443	0.0586222	0.392952	Equal
ARPC2	F7APR4	0.410445	8.70278	0.0605617	0.3976	Equal
RNF7	F6STS3	-3.75873	5.12389	0.0689675	0.422672	Equal
CAT	F7D854	0.274341	10.6409	0.0754107	0.440054	Equal
MECP2	A0A3Q2HTZ1	-3.754	5.12379	0.0750894	0.440054	Equal
AGER	A0A3Q2HII4	4.14295	5.20666	0.0790326	0.443804	Equal
LAMP1	A0A3Q2GV00	0.585212	7.65172	0.0821152	0.447174	Equal
CAT	A0A3Q2I6E8	0.257038	10.5242	0.0832521	0.44971	Equal
MAP2K1	A0A9L0R8Q4	-0.660415	7.39296	0.0838916	0.451751	Equal
CPT1A	A0A3Q2H4S1	-0.765167	7.12427	0.0877191	0.464484	Equal
LDHA	A0A9L0T4Z2	-0.24349	9.83503	0.0879988	0.464484	Equal
LDHA	A0A3Q2LKR5	-0.245315	9.82897	0.0962796	0.482028	Equal
YAP1	A0A3Q2GXI1	-0.780893	7.51031	0.100766	0.496247	Equal
RBFOX2	A0A3Q2HKF5	-1.1384	6.24538	0.108506	0.520425	Equal
PON2	A0A3Q2I8U4	1.81041	5.68143	0.109057	0.52242	Equal
ITGB3	A0A3Q2HJP2	0.365183	8.58401	0.111141	0.525231	Equal
WNT5A	A0A9L0THF2	0.732557	6.92013	0.111433	0.525969	Equal
GNA13	A0A9L0RUP7	0.425553	8.19759	0.11549	0.536156	Equal
BAX	A0A9L0RT93	0.415819	8.12525	0.126553	0.554529	Equal
MSN	A0A3Q2HM18	0.181347	11.2124	0.126636	0.554529	Equal
FOSL2	F6QEY3	-2.05891	5.28414	0.127257	0.555187	Equal
MAPK1	A0A9L0TEM9	-0.397716	8.32954	0.132008	0.56506	Equal
FN1	F7CN11	-0.095333	12.2103	0.133618	0.565502	Equal
PARP1	A0A9L0T7N7	-0.709505	6.8938	0.135186	0.566741	Equal
GALNT2	A0A3Q2HBT4	-0.530164	7.70835	0.137444	0.571229	Equal
FN1	Q28377	-0.102193	12.1583	0.14152	0.577249	Equal
RELA	A0A3Q2GZS8	-1.02497	6.32154	0.144312	0.580404	Equal
ROCK1	A0A3Q2L241	-0.944612	6.39399	0.165121	0.62434	Equal
BLMH	A0A9L0SVW2	0.366403	8.1464	0.181272	0.649851	Equal
DDAH1	A0A3Q2GZF3	-0.332493	8.33938	0.18378	0.655797	Equal
BMP1	F6YTB8	-0.601991	6.96603	0.18648	0.660549	Equal
MAPK1	F6PMR8	-0.307596	8.55048	0.189531	0.662842	Equal
GNAI2	A0A5F5PNX1	0.299338	8.58451	0.197364	0.676644	Equal
ENG	A0A3Q2HJG4	-0.413803	7.9793	0.213484	0.703296	Equal
TNPO3	A0A3Q2H0X3	-1.03215	5.89417	0.226138	0.719461	Equal
HSPD1	A0A9L0S8L8	0.162616	10.4489	0.22844	0.720751	Equal
BAK1	F6XWS9	0.537814	7.14589	0.25454	0.74533	Equal
EGFR	A0A3Q2I5Q7	0.517952	7.18641	0.262464	0.756682	Equal
GNA12	A0A3Q2H8B8	0.741452	6.03688	0.263387	0.756682	Equal
TM4SF1	A0A3Q2HG69	0.669935	6.39424	0.264981	0.758407	Equal
TUBB3	F6QD28	-0.133466	11.0353	0.271156	0.763072	Equal
SPHK2	A0A3Q2HTQ0	-1.79476	5.20632	0.286837	0.780185	Equal
AHCYL1	A0A9L0R4C7	0.421737	7.42956	0.288881	0.783161	Equal
CSF1	A0A5F5PIK6	-0.881658	6.12409	0.289408	0.783161	Equal
HSP90AB1	Q9GKX8	0.118923	10.9344	0.291029	0.785229	Equal
AKT1	A0A3Q2HHJ1	-0.627348	6.24559	0.313299	0.81306	Equal
RBPJ	A0A3Q2I598	0.647506	6.20663	0.315319	0.81306	Equal
SQSTM1	A0A9L0RXB4	0.184614	9.14758	0.327765	0.831473	Equal
COMMD1	A0A9L0SGG8	0.614462	6.28507	0.328824	0.832586	Equal
S100A4	F6UF75	0.17541	9.38187	0.339143	0.84262	Equal
CRYAB	F6SYI2	-0.450255	6.76421	0.348919	0.847691	Equal
RPS5	A0A5F5PQJ7	0.202244	8.60155	0.345612	0.847691	Equal
HNRNPF	F6X7G5	0.184594	8.80612	0.367061	0.865743	Equal
IGFBP5	F7ALY5	-0.538731	6.49613	0.377122	0.870242	Equal
LOXL2	F6QDE2	0.579146	6.0811	0.383488	0.870242	Equal
RAC1	A0A3Q2HKU0	-0.228594	8.21544	0.382399	0.870242	Equal
CAMK2D	A0A3Q2HNC4	0.184506	8.76566	0.396949	0.880816	Equal
SRSF3	A0A9L0T1R6	-0.236014	8.52941	0.403029	0.886488	Equal
SPARC	A0A3Q2H253	0.137166	9.59174	0.407052	0.887717	Equal
ELAVL1	A0A9L0SQX3	0.274136	7.77939	0.411997	0.892758	Equal
GRB2	A0A5F5PPE4	0.274127	7.77883	0.411997	0.892758	Equal
PARD3	A0A3Q2GZQ5	1.86153	5.12455	0.439416	0.912128	Equal
IKBKG	A0A9L0T7C7	-0.634082	5.73689	0.443189	0.912386	Equal
ACP1	A0A9L0THL1	0.491393	6.32175	0.447587	0.914093	Equal
AHCYL1	A0A3Q2LCZ6	0.318853	7.26633	0.450041	0.914093	Equal
TGFB1	O19011	-0.658736	5.8943	0.454811	0.914093	Equal
MYH10	A0A3Q2I8P4	0.092447	11.0201	0.462105	0.914968	Equal
DDX5	A0A5F5Q254	-0.130225	9.37659	0.463178	0.916622	Equal
PIK3R1	A0A3Q2LU84	-1.01435	5.2843	0.464878	0.917166	Equal
HDAC2	A0A9L0RR56	-0.466228	6.46222	0.473529	0.921521	Equal
RPS5	F6TNE1	0.185732	8.54706	0.475078	0.923085	Equal
GLT8D2	A0A3Q2HUC4	-1.05781	5.73702	0.479964	0.925644	Equal
ICAM1	A0A3Q2HXX1	0.296178	6.99159	0.479931	0.925644	Equal
SEC23B	A0A3Q2H5Q5	-0.25348	7.83108	0.479769	0.925644	Equal
MAPK3	F7C0M6	0.206314	8.17708	0.481399	0.927024	Equal
PPP2R5E	A0A9L0S603	-0.271576	7.49598	0.488772	0.929632	Equal
XPNPEP1	A0A3Q2HIL7	0.139119	9.09114	0.489948	0.930314	Equal
CDKN2A	F7AS48	0.423944	6.59166	0.499587	0.933987	Equal
SERPINE1	F7DDC0	-0.131289	10.0629	0.500514	0.933987	Equal
HBB	P02062	-0.313234	7.16571	0.511904	0.937595	Equal
ACP1	A0A9L0SJ59	-0.280901	7.24518	0.525843	0.94324	Equal
CREB1	A0A5F5PIY8	-0.598476	6.12412	0.530547	0.944853	Equal
HMGB1	Q08IE6	0.100599	9.35555	0.532849	0.94547	Equal
AGT	A0A5F5PSV7	1.69142	5.1239	0.535005	0.946601	Equal
NCF1	A0A9L0QYV6	0.269546	7.32227	0.538658	0.948851	Equal
JUP	A0A5F5Q220	0.184876	8.14668	0.540178	0.950192	Equal
PPP3R1	A0A9L0TFT3	-0.316575	6.89406	0.551515	0.955745	Equal
PTK2	A0A3Q2GWL9	0.925725	5.56019	0.554878	0.958133	Equal
THY1	A0A9L0TJ45	0.137808	8.66021	0.557105	0.958388	Equal
CAV1	Q2QLB0	0.183934	8.01345	0.572709	0.965181	Equal
AFP	P49066	-0.627632	5.73697	0.581457	0.967699	Equal
DDAH2	F6TY61	0.160307	8.0922	0.585671	0.967699	Equal
GNA11	F6Y959	-0.197718	7.60609	0.581191	0.967699	Equal
TNC	A0A3Q2HD92	-0.104386	10.5108	0.585788	0.967699	Equal
TXN2	A0A3Q2KVW9	0.922757	5.56006	0.581303	0.967699	Equal
MAPK3	A0A5F5Q3S5	0.161474	8.15651	0.594655	0.974517	Equal
SFRP1	A0A3Q2LJ28	0.281039	7.16553	0.596695	0.976616	Equal
AHR	F6ZNC3	0.0289642	5.89453	1	1	Equal
ANXA1	Q8HZM6	0.0468027	11.1844	0.672613	1	Equal
APOA1	A0A9L0RR06	-0.221894	6.0807	1	1	Equal
ATP2A2	Q257U4	-0.066661	8.73029	0.830312	1	Equal
BICC1	A0A3Q2H4F5	-0.190238	6.8951	0.883005	1	Equal
BID	A0A9L0RQB5	0.630528	5.62159	0.775624	1	Equal
CAMK2G	A0A3Q2ID69	0.0737622	8.42947	0.748127	1	Equal
CAMK2G	A0A3Q2L898	0.0451505	8.12409	0.9285	1	Equal
CD109	A0A3Q2GW75	0.795444	5.35828	0.772366	1	Equal
CD44	A0A3Q2HEJ5	0.0644723	8.32309	0.804128	1	Equal
CDH11	B8K205	-0.138876	5.94304	1	1	Equal
CTNND1	A0A3Q2KZ20	0.000594347	9.30816	1	1	Equal
CUL3	A0A5F5PNP3	-0.0285828	7.08107	1	1	Equal
DCTN4	F7BMP0	-0.105557	7.20564	0.820429	1	Equal
DPT	A0A9L0S8Y9	0.159473	5.35828	1	1	Equal
F11R	F7B6C3	-0.125352	7.30319	0.804352	1	Equal
FIS1	A0A3Q2H7N6	0.063851	6.94337	1	1	Equal
GFER	A0A3Q2GZW8	-0.441737	5.94323	0.65424	1	Equal
GNAS	F6X8Y3	0.15314	7.60764	0.677545	1	Equal
GREM1	A0A9L0S4T5	0.179966	6.35828	0.85095	1	Equal
GSK3B	A0A9L0R1Z8	-0.167574	7.47841	0.663365	1	Equal
HNRNPK	A0A9L0TRC2	0.0093249	10.0157	0.9652	1	Equal
IL18	Q9XSQ7	0.630737	5.6215	0.781174	1	Equal
ILK	A0A3Q2H733	0.0344249	8.95581	0.895252	1	Equal
ITGA1	A0A3Q2HMM5	0.0765317	8.46342	0.812627	1	Equal
ITGA3	A0A3Q2HPF0	0.0720118	9.23258	0.677178	1	Equal
MAOA	Q5NU32	0.383341	5.68059	1	1	Equal
MAP1B	A0A9L0TGU3	0.00321475	10.3317	1	1	Equal
MAPK14	A0A9L0RKD4	-0.347361	5.62139	0.820678	1	Equal
MAPK3	A0A5F5PK37	0.109145	8.02586	0.70936	1	Equal
MAPK9	A0A3Q2HL84	-0.203308	5.42843	1	1	Equal
MMP9	A0A3Q2I1G5	0.0117447	7.42753	1	1	Equal
MYD88	F6TAV5	-0.341361	5.12397	1	1	Equal
MYH6	A0A5F5PP47	-0.12081	6.03661	0.840793	1	Equal
MYH7	Q8MJU9	0.000836175	5.89448	1	1	Equal
NDUFS6	F6XVS1	0.254257	6.70898	0.749273	1	Equal
PRDX3	A0A9L0T7K0	0.0658339	7.44617	0.906313	1	Equal
PRKAA1	A0A9L0RS89	-0.149279	6.81757	0.760807	1	Equal
PRKG1	F7BM62	-0.255847	6.28388	0.849149	1	Equal
PYCARD	A0A9L0TP02	-0.462901	5.94275	0.689566	1	Equal
RHOA	A0A3Q2HPM2	0.0891277	8.38616	0.744931	1	Equal
SLC3A2	A0A3Q2HBF9	-0.0828225	8.72314	0.774417	1	Equal
SMAD2	A0A3Q2GU09	0.312537	6.08141	0.665623	1	Equal
SMAD3	A0A3Q2HWG4	0.300848	6.16568	0.67772	1	Equal
STAT1	A0A5F5PXT6	-0.0187922	9.17252	1	1	Equal
TGM2	A0A9L0SSX2	0.0126125	8.22725	0.931208	1	Equal
TOLLIP	A0A5F5PTD9	0.0272351	7.10279	1	1	Equal
TOLLIP	A0A9L0RQH7	-0.0139771	7.16608	1	1	Equal
TOM1	A0A5F5PVK5	0.0490444	8.5436	0.877797	1	Equal
TPMT	A0A3Q2HII6	-0.0642462	7.57519	0.91109	1	Equal
TPMT	Q3BCR6	0.0357125	7.52741	1	1	Equal
