# Supplementary material for: Bidirectional Interaction Between PGE2-Preconditioned Mesenchymal Stem Cells and Myofibroblasts Mediates Anti-Fibrotic Effects: A Proteomic Investigation into Equine Endometrial Fibrosis Reversal
Source: Proteomes. 2025 Sep 8;13(3):41. doi: 10.3390/proteomes13030041 (PMC12452512; doi:10.3390/proteomes13030041)
Supplement: Supplementary file 1 [file proteomes-13-00041-s001.zip › proteomes-3748745-supplementary-8.22/Table supplementary 8 Silac complete mapping with intensities.xlsx]

## Sheet: Hoja1
Protein	Protein names	Gene Names	X48hPGE2_1	X48hPGE2_2	X48hPGE2_3	X48hSPGE2_1	X48hSPGE2_2	X48hSPGE2_3	X48hSPGE2_4	T0EMSC_1	T0EMSC_2	T0EMSC_3	T0EMSC_4	T0MYO_1	T0MYO_2	T0MYO_3	heavy_peptides	origin
sp|A2Q0Z0|EF1A1_HORSE	Elongation factor 1-alpha 1 (EF-1-alpha-1) (EC 3.6.5.-) (Elongation factor Tu) (EF-Tu) (Eukaryotic elongation factor 1 A-1) (eEF1A-1)	EEF1A1	3.31009	2.02576	2.8378	0.987127	1.76195	1.46942	1.79539	0.179385			0.0102668	1.88905	3.81405	2.76958	EHALLAYTLGVK[8.0142]; IGGIGTVPVGR[10.0083]; K[8.0142]LEDGPK[8.0142]FLK[8.0142]; QTVAVGVIK[8.0142]AVDK[8.0142]K[8.0142]; STTTGHLIYK[8.0142]; TIEK[8.0142]FEK[8.0142]EAAEMGK[8.0142]; VETGVLK[8.0142]PGMVVTFAPVNVTTEVK[8.0142]; VETGVLK[8.0142]PGM[15.9949]VVTFAPVNVTTEVK[8.0142]; YEEIVK[8.0142]EVSTYIK[8.0142]; YYVTIIDAPGHR[10.0083]	both
sp|A2Q0Z1|HSP7C_HORSE	Heat shock cognate 71 kDa protein (EC 3.6.4.10) (Heat shock 70 kDa protein 8)	HSPA8 HSC70	1.13856	1.07968	1.11677	0.664326	0.988918	0.899816	0.891642	0.11909	0.620873	0.702663	0.568004	1.08903	1.33316	1.09945	AR[10.0083]FEELNADLFR[10.0083]; DAGTIAGLNVLR[10.0083]; ELEK[8.0142]VC[57.0215]NPIITK[8.0142]; FEELNADLFR[10.0083]; HWPFM[15.9949]VVNDAGR[10.0083]PK[8.0142]; IINEPTAAAIAYGLDK[8.0142]; IINEPTAAAIAYGLDK[8.0142]K[8.0142]; LIGDAAK[8.0142]NQVAMNPTNTVFDAK[8.0142]; MK[8.0142]EIAEAYLGK[8.0142]; MVNHFIAEFK[8.0142]; M[15.9949]VNHFIAEFK[8.0142]; NQVAMNPTNTVFDAK[8.0142]; NQVAM[15.9949]NPTNTVFDAK[8.0142]; NSLE…	both
sp|A2Q127|EF1G_HORSE	Elongation factor 1-gamma (EF-1-gamma) (eEF-1B gamma)	EEF1G	1.15592	1.48569	1.31679	0.273971	1.29833	1.30764	1.21926	0.472146	0.855818	8.25235	0.644174	0.692367	0.718648	0.609706	AAAPAPEEEMDEC[57.0215]EQALAAEPK[8.0142]; AFNQGK[8.0142]IFK[8.0142]; AK[8.0142]DPFAHLPK[8.0142]; ALIAAQYSGAQVR[10.0083]; AVLGEVK[8.0142]LC[57.0215]EK[8.0142]; EYFSWEGAFQHVGK[8.0142]; ILGLLDAHLK[8.0142]; K[8.0142]AAAPAPEEEMDEC[57.0215]EQALAAEPK[8.0142]; LDPGSEEAQTLVR[10.0083]; WFLTC[57.0215]INQPQFR[10.0083]; n[42.0106]AAGTLYTYPENWR[10.0083]	both
sp|O02722|TIMP1_HORSE	Metalloproteinase inhibitor 1 (Tissue inhibitor of metalloproteinases 1) (TIMP-1)	TIMP1	0.595945	0.714848	0.638387	0.788127	0.776715	0.668893	0.938024	0.883105	1.83027		1.72367	0.451428	0.645459	0.830687	EPGLC[57.0215]TWQSLR[10.0083]; EPGLC[57.0215]TWQSLR[10.0083]PR[10.0083]; FVGTSEVNQTTLQR[10.0083]; GFSALGDAPDTWFVYTPAMESLC[57.0215]GYFHR[10.0083]; GFSALGDAPDTWFVYTPAM[15.9949]ESLC[57.0215]GYFHR[10.0083]; LQSDTDC[57.0215]LWTDQLLTGSDK[8.0142]; LQSDTDC[57.0215]LWTDQLLTGSDK[8.0142]GFQSR[10.0083]; LYITTC[57.0215]SFVAPWNSLSSAQR[10.0083]; MFK[8.0142]GFSALGDAPDTWFVYTPAMESLC[57.0215]GYFHR[10.0083]; QGFTK[8…	both
sp|O46403|PGS1_HORSE	Biglycan (Bone/cartilage proteoglycan I) (PG-S1)	BGN	1.44648	1.9067	1.73582	1.45887	1.23209	1.11255	0.991062	0.504323	0.102612	1.07798	0.111123	6.84149	4.56818	9.19283	DDFK[8.0142]GLQHLYALVLVNNK[8.0142]; DDFK[8.0142]GLQHLYALVLVNNK[8.0142]ISK[8.0142]; EISPDTTLLDLQNNEISELR[10.0083]; EISPDTTLLDLQNNEISELR[10.0083]K[8.0142]; ELHLDNNK[8.0142]LSR[10.0083]; GLQHLYALVLVNNK[8.0142]ISK[8.0142]; IQAIELEDLLR[10.0083]; ISEAK[8.0142]LTGIPK[8.0142]; LAIQFGNYK[8.0142]; LGLGHNQIR[10.0083]; NHLVEIPPNLPSSLVELR[10.0083]; NMNC[57.0215]IEMGGNPLENSGFQPGAFDGLK[8.0142]; NMNC[57.0215]IEM…	both
sp|O46542|PGS2_HORSE	Decorin (Bone proteoglycan II) (Dermatan sulfate proteoglycan II) (DS-PGII) (PG-S2)	DCN	0.681263	0.863156	0.702398	0.720814	0.732234	0.71323	0.715153	0.202109	0.171624	0.327803	0.175259	8.67807	6.34459	13.562	ASYSGVSLFSNPVQYWEIQPSTFR[10.0083]; DLPPDTTLLDLQNNK[8.0142]; DLPPDTTLLDLQNNK[8.0142]ITEIK[8.0142]DGDFK[8.0142]; ELHLDNNK[8.0142]; ELHLDNNK[8.0142]LIK[8.0142]; ELHLDNNK[8.0142]LIK[8.0142]VPGGLADHK[8.0142]; IHEVLDLEPLGPVC[57.0215]PFR[10.0083]; IHEVLDLEPLGPVC[57.0215]PFR[10.0083]C[57.0215]QC[57.0215]HLR[10.0083]; ISPGAFTPLVK[8.0142]; ISPGAFTPLVK[8.0142]LER[10.0083]; ITEIK[8.0142]DGDFK[8.0142]; ITEIK[…	both
sp|O62650|FST_HORSE	Follistatin (FS) (Activin-binding protein)	FST												0.487062	0.417961		LSTSWTEEDVNDNTLFK[8.0142]	MYO
sp|O77691|S10A6_HORSE	Protein S100-A6 (Calcyclin) (S100 calcium-binding protein A6)	S100A6 CACY				0.997841											ELTIGAELEDSEIAK[8.0142]; LLDDLDQNK[8.0142]; n[42.0106]AC[57.0215]PLDQAISLLVAIFHK[8.0142]	MYO
sp|O97508|THIO_HORSE	Thioredoxin (Trx)	TXN	1.33198	2.10539	1.77512	1.65443	1.66614	1.37731	1.68056	0.0899142				17.6785	16.2429	19.1324	C[57.0215]MPTFQFFK[8.0142]; C[57.0215]M[15.9949]PTFQFFK[8.0142]; MIK[8.0142]PFFHSLSEK[8.0142]; M[15.9949]IK[8.0142]PFFHSLSEK[8.0142]; SAFQEALNSAGEK[8.0142]; SAFQEALNSAGEK[8.0142]LVVVDFSATWC[57.0215]GPC[57.0215]K[8.0142]; VDEFSGANK[8.0142]EK[8.0142]; VDEFSGANK[8.0142]EK[8.0142]LEATIK[8.0142]	MYO
sp|P00004|CYC_HORSE	Cytochrome c	CYCS CYC	1.63642	2.70215	0.120131		0.442298	3.2211	0.511614	0.16748					10.5889		GITWK[8.0142]EETLMEYLENPK[8.0142]K[8.0142]; K[8.0142]TGQAPGFTYTDANK[8.0142]NK[8.0142]; TGPNLHGLFGR[10.0083]; TGQAPGFTYTDANK[8.0142]; TGQAPGFTYTDANK[8.0142]NK[8.0142]	both
sp|P00443|SODC_HORSE	Superoxide dismutase [Cu-Zn] (EC 1.15.1.1)	SOD1							4.74706								GDHGFHVHEFGDNTQGC[57.0215]TTAGAHFNPLSK[8.0142]; HVGDLGNVTADENGK[8.0142]; TMVVHEK[8.0142]QDDLGK[8.0142]GGNEESTK[8.0142]	MYO
sp|P00559|PGK1_HORSE	Phosphoglycerate kinase 1 (EC 2.7.11.1) (EC 2.7.2.3)	PGK1 PGK	0.452208	0.752627	0.858654	0.244811	0.946752	0.960024	1.22204	0.0902447				1.15444	2.0368	0.868375	AC[57.0215]ADPAAGSVILLENLR[10.0083]; AHSSMVGVNLPQK[8.0142]; FHVEEEGK[8.0142]GK[8.0142]; GC[57.0215]ITIIGGGDTATC[57.0215]C[57.0215]AK[8.0142]; GTK[8.0142]ALMDEVVK[8.0142]; LGDVYVNDAFGTAHR[10.0083]; LTLDK[8.0142]LNVK[8.0142]; SLLGK[8.0142]DVLFLK[8.0142]; SLLGK[8.0142]DVLFLK[8.0142]DC[57.0215]VGPEVEK[8.0142]; TGQATVASGIPAGWMGLDC[57.0215]GTESSK[8.0142]K[8.0142]; VLNNMEIGTSLFDEEGAK[8.0142]; WNTEDK[8.0…	both
sp|P02561|TPM4_HORSE	Tropomyosin alpha-4 chain (Platelet beta tropomyosin) (Tropomyosin-4)	TPM4	2.04538	2.82526	2.71629	0.51029	1.60556	1.47309	2.21602	1.88446					7.23904		AMK[8.0142]DEEK[8.0142]MEIQEMQLK[8.0142]; AMK[8.0142]DEEK[8.0142]MEIQEM[15.9949]QLK[8.0142]; AM[15.9949]K[8.0142]DEEK[8.0142]MEIQEMQLK[8.0142]; DEEK[8.0142]MEIQEMQLK[8.0142]; DEEK[8.0142]MEIQEMQLK[8.0142]EAK[8.0142]; LAQAK[8.0142]EENVGLHQTLDQTLDELNC[57.0215]I; LVILEGELER[10.0083]; MEIQEMQLK[8.0142]; TIDDLEEK[8.0142]LAQAK[8.0142]EENVGLHQTLDQTLDELNC[57.0215]I	both
sp|P02791|FRIL_HORSE	Ferritin light chain (Ferritin L subunit)	FTL	0.572118	0.185414	0.329223	0.408778	0.622279	0.371692	0.447272	1.00798				0.340865			ALFQDLQK[8.0142]PSQDEWGTTLDAMK[8.0142]; LVGSQAGLGEYLFER[10.0083]; MGDHLTNIQR[10.0083]; QNYSTEVEAAVNR[10.0083]	both
sp|P02801|MT1B_HORSE	Metallothionein-1B (MT-1B) (Metallothionein-IB) (MT-IB)MT-1B	MT-1B		0.758506	0.668382		0.594625	0.630168	0.50836					0.971045	0.652024		SC[57.0215]C[57.0215]SC[57.0215]C[57.0215]PVGC[57.0215]AK[8.0142]	MYO
sp|P05619|ILEU_HORSE	Leukocyte elastase inhibitor (LEI) (Serpin B1)	SERPINB1 ELANH2						0.16584									HNPSANILFLGR[10.0083]	eMSC
sp|P07450|CAH3_HORSE	Carbonic anhydrase 3 (EC 4.2.1.1) (Carbonate dehydratase III) (Carbonic anhydrase III) (CA-III)	CA3	0.0359527		0.0700279		0.26057	0.0712217	0.770467	0.0602383					0.314314		AWTASYDPGSAK[8.0142]; GDNQSPIELHTK[8.0142]; GSFTTPPC[57.0215]EEC[57.0215]IVWLLLK[8.0142]EPITVSSDQVAK[8.0142]; SLFSSAENEPPVPLVR[10.0083]; VVFDDTYDR[10.0083]	both
sp|P08907|AATM_HORSE	Aspartate aminotransferase, mitochondrial (mAspAT) (EC 2.6.1.1) (EC 2.6.1.7) (Fatty acid-binding protein) (FABP-1) (Glutamate oxaloacetate transaminase 2) (Kynurenine aminotransferase 4) (Kynurenine aminotransferase IV) (Kynurenine--oxoglutarate transaminase 4) (Kynurenine--oxoglutarate transaminase IV) (Plasma membrane-associated fatty acid-binding protein) (FABPpm) (Transaminase A)	GOT2		0.596785	0.536001		1.15074	0.613776	0.67585	0.70042							ASAELALGENSEALK[8.0142]; DAGLQLHAYR[10.0083]; IASTILTSPDLR[10.0083]; NLDK[8.0142]EYLPIGGLAEFC[57.0215]K[8.0142]; PSWGNHTPIFR[10.0083]; YVTVQSISGTGALR[10.0083]	both
sp|P18907|AT1A1_HORSE	Sodium/potassium-transporting ATPase subunit alpha-1 (Sodium pump subunit alpha-1) (EC 7.2.2.13) (Na(+)/K(+) ATPase alpha-1 subunit)	ATP1A1							0.256255					0.993285	0.190231		AVAGDASESALLK[8.0142]; SPDFTNENPLETR[10.0083]	both
sp|P19854|ADHX_HORSE	Alcohol dehydrogenase class-3 (EC 1.1.1.1) (Alcohol dehydrogenase 5) (Alcohol dehydrogenase class-III) (Glutathione-dependent formaldehyde dehydrogenase) (FALDH) (FDH) (GSH-FDH) (EC 1.1.1.-) (S-(hydroxymethyl)glutathione dehydrogenase) (EC 1.1.1.284)	ADH5							3.05147								AGDTVIPLYIPQC[57.0215]GEC[57.0215]K[8.0142]; FC[57.0215]LNPQTNLC[57.0215]QK[8.0142]	MYO
sp|P30441|B2MG_HORSE	Beta-2-microglobulin	B2M				1.44406											VQHSTLK[8.0142]DPLIVK[8.0142]	MYO
sp|P49066|FETA_HORSE	Alpha-fetoprotein (Alpha-1-fetoprotein) (Alpha-fetoglobulin)	AFP			0.0102448				0.00320604		0.00261403						FTYEYSR[10.0083]R[10.0083]	eMSC
sp|P55102|INHBA_HORSE	Inhibin beta A chain (Activin beta-A chain)	INHBA	1.67569	2.53419	2.49786	1.02968	3.49483	1.81703	2.24661					10.3695	10.1854		AEMNELMEQTSEIITFAESGTAR[10.0083]; DVPNAQPEMVEAVK[8.0142]K[8.0142]; GHNPFANLK[8.0142]; GLEC[57.0215]DGK[8.0142]VNIC[57.0215]C[57.0215]K[8.0142]; IAC[57.0215]DQC[57.0215]HETGASLVLLGK[8.0142]; IAC[57.0215]DQC[57.0215]HETGASLVLLGK[8.0142]K[8.0142]; K[8.0142]DIQNMIVEEC[57.0215]GC[57.0215]S; LLDQGK[8.0142]SSLDIR[10.0083]; STWHIFPVSSSIQR[10.0083]	both
sp|P62327|TYB4_HORSE	Thymosin beta-4 (T beta-4) [Cleaved into: Hemoregulatory peptide AcSDKP (N-acetyl-SDKP) (AcSDKP) (Seraspenide)]	TMSB4 THYB4				3.63389											ETIEQEK[8.0142]QAGES; NPLPSK[8.0142]ETIEQEK[8.0142]QAGES; n[42.0106]SDK[8.0142]PDMAEIEK[8.0142]FDK[8.0142]; n[42.0106]SDK[8.0142]PDM[15.9949]AEIEK[8.0142]; n[42.0106]SDK[8.0142]PDM[15.9949]AEIEK[8.0142]FDK[8.0142]	MYO
sp|P63314|TYB10_HORSE	Thymosin beta-10	TMSB10 PTMB10 THYB10				6.18687											n[42.0106]ADK[8.0142]PDMGEIASFDK[8.0142]; n[42.0106]ADK[8.0142]PDMGEIASFDK[8.0142]AK[8.0142]; n[42.0106]ADK[8.0142]PDM[15.9949]GEIASFDK[8.0142]; n[42.0106]ADK[8.0142]PDM[15.9949]GEIASFDK[8.0142]AK[8.0142]	MYO
sp|Q08IE6|HMGB1_HORSE	High mobility group protein B1 (High mobility group protein 1) (HMG-1)	HMGB1 HMG1	3.6744	3.31365	4.29491		0.895909	1.36967	1.44626								EK[8.0142]GK[8.0142]FEDMAK[8.0142]; GEHPGLSIGDVAK[8.0142]; IK[8.0142]GEHPGLSIGDVAK[8.0142]; IK[8.0142]GEHPGLSIGDVAK[8.0142]K[8.0142]; K[8.0142]HPDASVNFSEFSK[8.0142]; K[8.0142]HPDASVNFSEFSK[8.0142]K[8.0142]; K[8.0142]LGEMWNNTAADDK[8.0142]QPYEK[8.0142]; LGEMWNNTAADDK[8.0142]QPYEK[8.0142]; LGEMWNNTAADDK[8.0142]QPYEK[8.0142]K[8.0142]; MSSYAFFVQTC[57.0215]R[10.0083]; TYIPPK[8.0142]GETK[8.0142]; YEK[8.…	both
sp|Q28372|GELS_HORSE	Gelsolin (Actin-depolymerizing factor) (ADF) (Brevin)	GSN	0.642013	0.737914	0.695679	0.677841	0.99411	0.900447	0.901496		0.0084947		0.00440232	0.664412	0.847115	0.447756	AALK[8.0142]TASDFISK[8.0142]; AGALNSNDAFVLK[8.0142]; AQPVQVAEGSEPDSFWEALGGK[8.0142]; ATEVPVSWESFNNGDC[57.0215]FILDLGNNIYQWC[57.0215]GSK[8.0142]; EGGQTAPASTR[10.0083]LFQVR[10.0083]; EPAHLMSLFGGK[8.0142]PMIVYK[8.0142]; EVQGFESATFLGYFK[8.0142]; HVVPNEVVVQR[10.0083]; K[8.0142]AALK[8.0142]TASDFISK[8.0142]; QTQVSVLPEGGETPLFR[10.0083]; SEDC[57.0215]FILDHGK[8.0142]DGK[8.0142]IFVWK[8.0142]; TASDFISK[8.014…	both
sp|Q29482|CLUS_HORSE	Clusterin [Cleaved into: Clusterin beta chain; Clusterin alpha chain]	CLU	0.850728	0.807589	0.917784	0.842317	0.82891	0.79839	0.819275	1.4133	0.421115	0.593788	0.416796	0.469317	0.605549	0.69277	ASSIMDELFQDR[10.0083]; ASSIM[15.9949]DELFQDR[10.0083]; C[57.0215]QEILSVDC[57.0215]STNNPSQMQLR[10.0083]; C[57.0215]QEILSVDC[57.0215]STNNPSQM[15.9949]QLR[10.0083]; ELQEMSTQGSNYINK[8.0142]; ELQEM[15.9949]STQGSNYINK[8.0142]; ELQEM[15.9949]STQGSNYINK[8.0142]EIK[8.0142]; EPQDTYYYSPFSSPHR[10.0083]; EPQDTYYYSPFSSPHR[10.0083]R[10.0083]; FFTR[10.0083]EPQDTYYYSPFSSPHR[10.0083]; FFTR[10.0083]EPQDTYYYSPFSSPHR…	both
sp|Q2QLB2|TES_HORSE	Testin	TES															NVMILTNPVAAK[8.0142]	MYO
sp|Q6X9Z5|RLA2_HORSE	Large ribosomal subunit protein P2 (60S acidic ribosomal protein P2)	RPLP2 RPP2								2.90536							NIEDVIAQGIGK[8.0142]	MYO
sp|Q8HZM6|ANXA1_HORSE	Annexin A1 (Annexin I) (Annexin-1) (Calpactin II) (Calpactin-2) (Lipocortin I) [Cleaved into: Annexin Ac2-26]	ANXA1 ANX1	1.87189	1.71554	1.57682	0.87951	2.06183	1.54893	1.27965	1.53033		1.05393	1.08354	1.83981	2.2334	1.97466	ALYEAGER[10.0083]R[10.0083]; C[57.0215]ATSK[8.0142]PMFFAEK[8.0142]; DITSDTSGDFQK[8.0142]; DLAK[8.0142]DITSDTSGDFQK[8.0142]; GDR[10.0083]SEDFGVNDDLADSDAR[10.0083]; GGPGSAVSPYPSFNPSSDVDALHK[8.0142]; GGPGSAVSPYPSFNPSSDVDALHK[8.0142]AITVK[8.0142]; GK[8.0142]PLDEALK[8.0142]K[8.0142]; GLGTDEDTLIEILTSR[10.0083]; GSK[8.0142]GGPGSAVSPYPSFNPSSDVDALHK[8.0142]; GTDVNVFNTILTTR[10.0083]; GVDEATIIEILTK[8.0142];…	both
sp|Q8MIN2|CXCL6_HORSE	C-X-C motif chemokine 6 (Granulocyte chemotactic protein 2) (GCP-2) (Small-inducible cytokine B6)	CXCL6 GCP2 SCYB6	0.650399	0.98184	0.747723	0.799267	0.809186	0.882429	0.876684	0.0842562	0.0552359		0.051951	51.6579	28.2834	59.4944	C[57.0215]MC[57.0215]LTVTPGIHPK[8.0142]; C[57.0215]M[15.9949]C[57.0215]LTVTPGIHPK[8.0142]; EVC[57.0215]LDPEAPLIK[8.0142]; EVC[57.0215]LDPEAPLIK[8.0142]K[8.0142]; EVC[57.0215]LDPEAPLIK[8.0142]K[8.0142]FIQK[8.0142]; FIQK[8.0142]TLDSGNK[8.0142]; MISSLQVFAVGPQC[57.0215]SK[8.0142]; M[15.9949]ISSLQVFAVGPQC[57.0215]SK[8.0142]; NK[8.0142]K[8.0142]EVC[57.0215]LDPEAPLIK[8.0142]	MYO
sp|Q8MIP0|FRIH_HORSE	Ferritin heavy chain (Ferritin H subunit) (EC 1.16.3.1) [Cleaved into: Ferritin heavy chain, N-terminally processed]	FTH1 FTH	2.51054	2.4393	1.97509	1.62696	2.88295	2.19875	2.56403								LATDK[8.0142]NDPHLC[57.0215]DFLETHYLNEQVK[8.0142]; MGAPESGMAEYLFDK[8.0142]HTLGEC[57.0215]DES; MGAPESGM[15.9949]AEYLFDK[8.0142]HTLGEC[57.0215]DES; M[15.9949]GAPESGM[15.9949]AEYLFDK[8.0142]HTLGEC[57.0215]DES; NVNESLLELHK[8.0142]; QNYHQDSEAAINR[10.0083]; n[42.0106]TTAFPSQVR[10.0083]	both
sp|Q8MJV1|MYH2_HORSE	Myosin-2 (Myosin heavy chain 2) (Myosin heavy chain 2a) (MyHC-2a) (Myosin heavy chain, skeletal muscle, adult 2)	MYH2								0.234634							ELEEISER[10.0083]	eMSC
sp|Q8MKD0|CCL5_HORSE	C-C motif chemokine 5 (Small-inducible cytokine A5) (T-cell-specific protein RANTES)	CCL5 SCYA5					0.130086	1.13401									AHIQEYFYTSSK[8.0142]; C[57.0215]SIPAVVFVTR[10.0083]	both
sp|Q9GKR0|VEGFA_HORSE	Vascular endothelial growth factor A (VEGF-A) (Vascular permeability factor) (VPF)	VEGFA VEGF	1.02725	1.25322	1.1394	0.982942	1.2285	1.229	1.35892					2.95788	1.93722	0.986188	AR[10.0083]QLELNER[10.0083]; HLFVQDPQTC[57.0215]K[8.0142]; IK[8.0142]PHQSQHIGEMSFLQHSK[8.0142]; QENPC[57.0215]GPC[57.0215]SER[10.0083]	both
sp|Q9GKX7|HS90A_HORSE	Heat shock protein HSP 90-alpha (EC 3.6.4.10)	HSP90AA1 HSPCA	0.786549	0.809071	0.840218	0.907815	0.71857	0.785538	0.839347	0.172255	0.64568	0.791453	0.79377	0.971242	0.894274	1.41856	ADLINNLGTIAK[8.0142]; APFDLFENR[10.0083]; DNSTMGYMAAK[8.0142]; DNSTMGYMAAK[8.0142]K[8.0142]; DQVANSAFVER[10.0083]; EDQTEYLEER[10.0083]; EK[8.0142]YIDQEELNK[8.0142]; ELISNSSDALDK[8.0142]; GVVDSEDLPLNISR[10.0083]; HIYYITGETK[8.0142]; HLEINPDHSIIETLR[10.0083]; LGIHEDSQNR[10.0083]; LVTSPC[57.0215]C[57.0215]IVTSTYGWTANMER[10.0083]; LVTSPC[57.0215]C[57.0215]IVTSTYGWTANM[15.9949]ER[10.0083]; NPDDITNEEYG…	both
sp|Q9GKX8|HS90B_HORSE	Heat shock protein HSP 90-beta	HSP90AB1 HSPC3 HSPCB	0.3884	0.422136	0.391929	0.801908	0.516388	0.598036	0.740134	0.214949	1.74432	1.38584	0.978787	0.214893	0.258848	0.140926	DNSTMGYMMAK[8.0142]; DNSTMGYMMAK[8.0142]K[8.0142]; ELISNASDALDK[8.0142]; EQVANSAFVER[10.0083]; HLEINPDHPIVETLR[10.0083]; IDIIPNPQER[10.0083]; LGIHEDSTNR[10.0083]; LVSSPC[57.0215]C[57.0215]IVTSTYGWTANMER[10.0083]; NPDDITQEEYGEFYK[8.0142]; SIYYITGESK[8.0142]; VFIMDSC[57.0215]DELIPEYLNFIR[10.0083]; YHTSQSGDEMTSLSEYVSR[10.0083]; YHTSQSGDEM[15.9949]TSLSEYVSR[10.0083]	both
sp|Q9TTQ3|CCL2_HORSE	C-C motif chemokine 2 (Monocyte chemoattractant protein 1) (Monocyte chemotactic protein 1) (MCP-1) (Small-inducible cytokine A2)	CCL2 MCP1 SCYA2	0.87556	1.13544	0.967451	1.08902	1.14007	0.882634	1.09996						374.395		C[57.0215]PK[8.0142]EAVIFK[8.0142]; EAVIFK[8.0142]TILAK[8.0142]; EIC[57.0215]ADPEQK[8.0142]; EIC[57.0215]ADPEQK[8.0142]WVQDAVK[8.0142]; TILAK[8.0142]EIC[57.0215]ADPEQK[8.0142]; TILAK[8.0142]EIC[57.0215]ADPEQK[8.0142]WVQDAVK[8.0142]; VTSSK[8.0142]C[57.0215]PK[8.0142]EAVIFK[8.0142]	MYO
sp|Q9XSZ5|MMP1_HORSE	Interstitial collagenase (EC 3.4.24.7) (Matrix metalloproteinase-1) (MMP-1)	MMP1	0.973114	0.797263	0.956078	0.83362	0.870057	0.860124	0.920811	1.2428	1.45955	1.4117	0.756474	0.905491	1.19841	0.734282	ADVDQAIEK[8.0142]AFQLWSNVSPLTFTK[8.0142]; AFQLWSNVSPLTFTK[8.0142]; ANSWFNC[57.0215]R[10.0083]; ANSWFNC[57.0215]R[10.0083]K[8.0142]N; C[57.0215]GVPDVAEFVLTEGNPR[10.0083]; C[57.0215]GVPDVAEFVLTEGNPR[10.0083]WENTHLTYR[10.0083]; DGFFYFFHGTR[10.0083]; DNSPFDGPGGNLAHAFQPGPR[10.0083]; GDHR[10.0083]DNSPFDGPGGNLAHAFQPGPR[10.0083]; GEVMFFK[8.0142]DR[10.0083]; GQDVLYGYPK[8.0142]; IENYTPDLPR[10.0083]; IENYTP…	both
tr|A0A3Q2GRS8|A0A3Q2GRS8_HORSE	UDP-glucose glycoprotein glucosyltransferase 1	UGGT1							0.468689								ILETTTFFQR[10.0083]	eMSC
tr|A0A3Q2GRT7|A0A3Q2GRT7_HORSE	Major vault protein	MVP		0.508428	0.623062			0.917458	1.05862						1.6911		GIQDVYVLSEQQGLLLR[10.0083]; HYC[57.0215]TVANPVSR[10.0083]; QAIPLDQNEGIYVQDVK[8.0142]; TAVFGFETLEAK[8.0142]	both
tr|A0A3Q2GS39|A0A3Q2GS39_HORSE	Ribosomal protein S23	RPS23															ANPFGGASHAK[8.0142]	MYO
tr|A0A3Q2GSD5|A0A3Q2GSD5_HORSE	Caldesmon 1	CALD1	1.66143	1.61091	1.33619	1.29234	1.80488	1.55502	2.85224				0.505629	0.79211	1.41353	0.962327	AEFLNK[8.0142]SVQK[8.0142]; EEMR[10.0083]LEAER[10.0083]; GETESEEFEK[8.0142]LK[8.0142]; IAYQR[10.0083]NDDDEEEAAR[10.0083]ER[10.0083]; LEQYTSAIEGTK[8.0142]; QK[8.0142]QQEAALELEELK[8.0142]K[8.0142]; QSVDK[8.0142]VTSPTK[8.0142]V; R[10.0083]LQEALER[10.0083]; SMWEK[8.0142]GNVFSPPAASGTPNK[8.0142]ETAGLK[8.0142]; SQNGEFMTHK[8.0142]; VGEAK[8.0142]EAEGASQVEAGK[8.0142]; YEIEETETVTK[8.0142]	both
tr|A0A3Q2GSE1|A0A3Q2GSE1_HORSE	Latent transforming growth factor beta binding protein 4	LTBP4	0.185842	0.343907	45.2618		13.9302	16.2221	0.52157		61.9971						EC[57.0215]YFDTAAPDAC[57.0215]DNILAR[10.0083]; IQQC[57.0215]PSTETAEYQSLC[57.0215]PHGR[10.0083]; PEPR[10.0083]PGPELPLPSIPAR[10.0083]TGPEIPESGPSAGVC[57.0215]QR[10.0083]; SQGPGAPC[57.0215]QDVDEC[57.0215]AR[10.0083]; TGPEIPESGPSAGVC[57.0215]QR[10.0083]	eMSC
tr|A0A3Q2GSF8|A0A3Q2GSF8_HORSE	Nucleosome assembly protein 1 like 1	NAP1L1						0.531393	0.87378								FYEEVHDLER[10.0083]; LDGLVETPTGYIESLPR[10.0083]; NVDLLSDMVQEHDEPILK[8.0142]	both
tr|A0A3Q2GSH4|A0A3Q2GSH4_HORSE	High mobility group box 3	HMGB3							4.13739								K[8.0142]K[8.0142]VEEEDEEDEEEEEEEEEEEEDE; STNPGISIGDVAK[8.0142]	MYO
tr|A0A3Q2GSM3|A0A3Q2GSM3_HORSE	phosphopyruvate hydratase (EC 4.2.1.11) (2-phospho-D-glycerate hydro-lyase)	ENO1	2.16377	1.91579	2.038	1.11702	1.91051	1.74655	1.95695	0.1826	0.0492454	0.0889829	0.0348321	3.2641	6.04659	5.96865	AAVPSGASTGIYEALELR[10.0083]; AAVPSGASTGIYEALELR[10.0083]DNDK[8.0142]TR[10.0083]; AVEHINK[8.0142]TIAPALISK[8.0142]; AVEHINK[8.0142]TIAPALISK[8.0142]K[8.0142]; AVGEK[8.0142]SC[57.0215]NC[57.0215]LLLK[8.0142]; DATNVGDEGGFAPNILENK[8.0142]; DATNVGDEGGFAPNILENK[8.0142]EALELLK[8.0142]; DATNVGDEGGFAPNILENK[8.0142]EALELLK[8.0142]NAIGK[8.0142]; FTASAGIQVVGDDLTVTNPK[8.0142]; GNPTVEVDLC[57.0215]TSK[8.0142]; …	both
tr|A0A3Q2GSR0|A0A3Q2GSR0_HORSE	Annexin	ANXA5	0.347814	0.517133	0.392548	0.146008	0.436941	0.403848	0.422353	1.33505					0.0963499		GAGTDDHTLIR[10.0083]; GLGTDEESILTLLTSR[10.0083]; GTVTDFPGFDER[10.0083]; GTVTDFPGFDER[10.0083]ADAEVLR[10.0083]; NFATSLYSMIK[8.0142]; NFATSLYSM[15.9949]IK[8.0142]; SDTSGDYK[8.0142]K[8.0142]ALLLLC[57.0215]GGEDD; SEIDLFNIR[10.0083]; VLTEIIASR[10.0083]; VLTEIIASR[10.0083]TPAELR[10.0083]	both
tr|A0A3Q2GSU0|A0A3Q2GSU0_HORSE	Myoferlin	MYOF							0.0955986								IYSLPDDPSVPAPPR[10.0083]; LNSEMDITPK[8.0142]	both
tr|A0A3Q2GSY3|A0A3Q2GSY3_HORSE	Filamin C	FLNC	1.55479	1.23899	1.35628	2.11153	1.16715	1.35505	1.2952				2.1332	1.69108	1.77104	1.54692	APSGNEEPC[57.0215]LLK[8.0142]; AWGPGLETGQVGK[8.0142]; AYGPGLEGGLVNK[8.0142]; DAGEGLLTVQILDPEGK[8.0142]PK[8.0142]; EAGDGVFEC[57.0215]EYYPVVPGK[8.0142]; EC[57.0215]PEGHVVTYTPMAPGNYLIAIK[8.0142]; EVGEHVVSVR[10.0083]; EVTTEFTVDAR[10.0083]; FVPQEMGPHTVTVK[8.0142]; GAGGQGQLDVR[10.0083]; GAGTGGLGLAIEGPSEAK[8.0142]; GGLVGSPAPFSIDTK[8.0142]; GLSEGQTFQVAEFIVDTR[10.0083]; GPGLSQAFVGQK[8.0142]; GVAGVPAEFSIWT…	both
tr|A0A3Q2GSY7|A0A3Q2GSY7_HORSE	60S ribosomal protein L21													0.181827			EK[8.0142]GTWVQLK[8.0142]; HGVVPLATYMR[10.0083]	both
tr|A0A3Q2GT20|A0A3Q2GT20_HORSE	Versican core protein (Chondroitin sulfate proteoglycan core protein 2) (Large fibroblast proteoglycan)	VCAN					0.410965	0.506529	0.604678								FDAYC[57.0215]FK[8.0142]R[10.0083]	both
tr|A0A3Q2GT22|A0A3Q2GT22_HORSE	Niban apoptosis regulator 2	NIBAN2							0.702383								FDVSSTSVFK[8.0142]; FQELIFEDFAR[10.0083]	both
tr|A0A3Q2GTG0|A0A3Q2GTG0_HORSE	Metalloendopeptidase (EC 3.4.24.-)	TLL1							0.343005						0.0805559		DGTSENSPLIGR[10.0083]; EC[57.0215]TWEISATPGHR[10.0083]; TC[57.0215]EAAC[57.0215]GGLLTK[8.0142]	both
tr|A0A3Q2GTG5|A0A3Q2GTG5_HORSE	Dynein light chain	DYNLL2							0.468642	0.14972							YNPTWHC[57.0215]IVGR[10.0083]	eMSC
tr|A0A3Q2GTN6|A0A3Q2GTN6_HORSE	Heat shock protein beta-1 (Heat shock 27 kDa protein)	HSPB1		0.208126	0.104289	0.278	0.161172	0.307985	0.188228	0.243666					0.175938		AQLGGPEAGK[8.0142]SEQPGAK[8.0142]; LFDQAFGLPR[10.0083]; MPEEWAEWFR[10.0083]; QLSSGVSEIR[10.0083]; SLPGVAIEGPAAVAVPGPAYSR[10.0083]; VSLDVNHFAPEELTVK[8.0142]	both
tr|A0A3Q2GTR7|A0A3Q2GTR7_HORSE	Cache domain containing 1	CACHD1							3.0511								SLDSPTQHAVGFQK[8.0142]	MYO
tr|A0A3Q2GTT9|A0A3Q2GTT9_HORSE	Capping actin protein, gelsolin like	CAPG	0.621947	0.660023	0.828821	0.320917	0.694859	0.737988	0.712334		0.649156			0.608665	0.695118	0.758535	AQVEIVTDGEEPAEMIQVLGPK[8.0142]PALK[8.0142]; ATEQALSWDSFNTGDC[57.0215]FILDLGQNIFAWC[57.0215]GGK[8.0142]; DLALAIR[10.0083]DSER[10.0083]; EGNPEEDLTADK[8.0142]TNAQAAALYK[8.0142]; ESPIFK[8.0142]QFFK[8.0142]; EVQGNESDLFMSYFPR[10.0083]; EVQGNESDLFM[15.9949]SYFPR[10.0083]; GLK[8.0142]YQEGGVESAFHK[8.0142]; MQYAPNTQVEILPQGR[10.0083]; M[15.9949]QYAPNTQVEILPQGR[10.0083]; QAALHVAEDFISR[10.0083]; TSPGATPAAIK[8…	both
tr|A0A3Q2GTU4|A0A3Q2GTU4_HORSE	Fructose-bisphosphate aldolase (EC 4.1.2.13)	ALDOA	0.586022	0.502814	0.597055	0.663924	0.668965	0.665096	0.75741	0.127736	1.15424	0.385115	0.887107	0.438616	0.725621	0.845875	ADDGR[10.0083]PFPQVIK[8.0142]; ALSDHHIYLEGTLLK[8.0142]PNMVTPGHAC[57.0215]THK[8.0142]; AWGGK[8.0142]K[8.0142]ENLK[8.0142]; C[57.0215]AQYK[8.0142]K[8.0142]DGADFAK[8.0142]; C[57.0215]QYVTEK[8.0142]VLAAVYK[8.0142]; ENLK[8.0142]AAQEEYVK[8.0142]; GILAADESTGSIAK[8.0142]; GILAADESTGSIAK[8.0142]R[10.0083]; GVVPLAGTNGETTTQGLDGLSER[10.0083]; IGEHTPSSLAIMENANVLAR[10.0083]; IGEHTPSSLAIM[15.9949]ENANVLAR[10.00…	both
tr|A0A3Q2GTW6|A0A3Q2GTW6_HORSE	DnaJ heat shock protein family (Hsp40) member C8	DNAJC8							4.2606								AFEAVDK[8.0142]AYK[8.0142]	MYO
tr|A0A3Q2GTY7|A0A3Q2GTY7_HORSE	26S proteasome non-ATPase regulatory subunit 1	PSMD1		0.605009													VLTMPETC[57.0215]R[10.0083]	eMSC
tr|A0A3Q2GU15|A0A3Q2GU15_HORSE	Kinesin-like protein	KIF5C		0.399461													LFVQDLTAR[10.0083]	eMSC
tr|A0A3Q2GU85|A0A3Q2GU85_HORSE	EGF containing fibulin extracellular matrix protein 1	EFEMP1	0.193097	0.337883	0.154437	0.341046	0.331622	0.254761	0.366495	0.369824	0.138722		0.0431186		0.0201372	0.0115823	ADQVC[57.0215]INLR[10.0083]; C[57.0215]VC[57.0215]PVSNAVC[57.0215]R[10.0083]; C[57.0215]YPR[10.0083]NPC[57.0215]QDPYVLTSENR[10.0083]; FSC[57.0215]MC[57.0215]PQGYQVVR[10.0083]; GSFAC[57.0215]QC[57.0215]PPGYQK[8.0142]; IQC[57.0215]ATGYEQSEHNVC[57.0215]QDIDEC[57.0215]TAGTHNC[57.0215]R[10.0083]; IQC[57.0215]ATGYEQSEHNVC[57.0215]QDIDEC[57.0215]TAGTHNC[57.0215]R[10.0083]ADQVC[57.0215]INLR[10.0083]; NPC…	both
tr|A0A3Q2GUF9|A0A3Q2GUF9_HORSE	Proteasome activator complex subunit 3 (Activator of multicatalytic protease subunit 3) (Proteasome activator 28 subunit gamma)	AOC2							0.415891								TVESEAASYLDQISR[10.0083]	eMSC
tr|A0A3Q2GUM7|A0A3Q2GUM7_HORSE	Succinate--CoA ligase [ADP/GDP-forming] subunit alpha, mitochondrial (EC 6.2.1.4) (EC 6.2.1.5) (Succinyl-CoA synthetase subunit alpha) (SCS-alpha)	SUCLG1								0.222564							VIC[57.0215]QGFTGK[8.0142]	MYO
tr|A0A3Q2GUP3|A0A3Q2GUP3_HORSE	Platelet-activating factor acetylhydrolase IB subunit alpha (Lissencephaly-1 protein) (LIS-1) (PAF acetylhydrolase 45 kDa subunit) (PAF-AH 45 kDa subunit) (PAF-AH alpha) (PAFAH alpha)	PAFAH1B1 LIS1							0.274811								MVR[10.0083]PNQDGTLIASC[57.0215]SNDQTVR[10.0083]	eMSC
tr|A0A3Q2GUP8|A0A3Q2GUP8_HORSE	Thimet oligopeptidase (EC 3.4.24.15)	THOP1					1.08358	4.92122	0.827376					1.91287	0.301242		NILDFPQHVSPSK[8.0142]; TSQVVATFLDELAQK[8.0142]; VDQALHTQTAADPAEEYAR[10.0083]; WDLSAQQIGER[10.0083]	both
tr|A0A3Q2GUX5|A0A3Q2GUX5_HORSE	X-prolyl aminopeptidase 1	XPNPEP1															C[57.0215]C[57.0215]MPYTPIC[57.0215]IAK[8.0142]; GSLTFEPLTLVPIQTK[8.0142]	MYO
tr|A0A3Q2GV00|A0A3Q2GV00_HORSE	Lysosomal associated membrane protein 1	LAMP1	0.310916	0.280293	0.3749	0.539168	0.33912	0.380472	0.431144					0.0937994	0.217613	0.0697651	ALQATIGNSYR[10.0083]; GHTLTLTFAR[10.0083]	eMSC
tr|A0A3Q2GV19|A0A3Q2GV19_HORSE	Midkine (MK)	MDK	0.28768	0.257261	0.352903	0.479108	0.33011	0.445573	1.23302								GGPGSEC[57.0215]GEWTWGPC[57.0215]TPSSK[8.0142]; YNAQC[57.0215]QETIR[10.0083]	both
tr|A0A3Q2GV25|A0A3Q2GV25_HORSE	Asparagine--tRNA ligase, cytoplasmic (EC 6.1.1.22) (Asparaginyl-tRNA synthetase)	NARS1								0.21701							EGIDPTPYYWYTDQR[10.0083]	eMSC
tr|A0A3Q2GVC4|A0A3Q2GVC4_HORSE	serine--tRNA ligase (EC 6.1.1.11) (Seryl-tRNA synthetase) (Seryl-tRNA(Ser/Sec) synthetase)	SARS1							0.635577								ELVSC[57.0215]SNC[57.0215]TDYQAR[10.0083]	eMSC
tr|A0A3Q2GVG0|A0A3Q2GVG0_HORSE	AP-2 complex subunit mu	AP2M1							2.72754								SYLSGMPEC[57.0215]K[8.0142]	MYO
tr|A0A3Q2GVL4|A0A3Q2GVL4_HORSE	Ubiquitin carboxyl-terminal hydrolase isozyme L1 (EC 3.4.19.12) (Ubiquitin thioesterase L1)	UCHL1				0.971039	5.32105		5.38977	0.26398					1.48629		MPFPVNHGTSSEDLLLQDAAK[8.0142]; NEAIQAAHDAVAQEGQC[57.0215]R[10.0083]; QIEELK[8.0142]GQEVSPK[8.0142]	both
tr|A0A3Q2GVN7|A0A3Q2GVN7_HORSE	RAN binding protein 3	RANBP3							2.63086								ESLAESAAAYTK[8.0142]; LNDMASADDGTLQSR[10.0083]	both
tr|A0A3Q2GVP4|A0A3Q2GVP4_HORSE	Transforming growth factor beta	TGFB2															FAGIDGTSTYTSGDQK[8.0142]TIK[8.0142]	MYO
tr|A0A3Q2GVR4|A0A3Q2GVR4_HORSE	MARCKS-related protein (MARCKS-like protein 1)	MARCKSL1		6.1105		0.720978	2.53495	2.38834	3.05714								AVTTPEIQEPQAK[8.0142]; GDVTAEEAAGASAAK[8.0142]	MYO
tr|A0A3Q2GVR9|A0A3Q2GVR9_HORSE	Basigin	BSG							2.39741								STSFPPVTDWFWYK[8.0142]	MYO
tr|A0A3Q2GVS7|A0A3Q2GVS7_HORSE	Multidrug resistance-associated protein 1 (EC 7.6.2.2) (EC 7.6.2.3) (ATP-binding cassette sub-family C member 1) (Glutathione-S-conjugate-translocating ATPase ABCC1) (Leukotriene C(4) transporter)	ABCC1							8.84643								INEPAEGEIIIDDVNIAK[8.0142]	MYO
tr|A0A3Q2GVW1|A0A3Q2GVW1_HORSE	Septin 9	SEPTIN9							0.728584	1.12687							LTVIDTPGFGDHINNENC[57.0215]WQPIMK[8.0142]; YLQEEVNINR[10.0083]	both
tr|A0A3Q2GW13|A0A3Q2GW13_HORSE	ENAH actin regulator	ENAH	0.528358	0.485473	0.397383		0.432291	0.609995	0.679574						0.203377		AAVMVYDDANK[8.0142]K[8.0142]; WVPAGGSTGFSR[10.0083]; YNQATQTFHQWR[10.0083]; n[42.0106]SEQSIC[57.0215]QAR[10.0083]	both
tr|A0A3Q2GW51|A0A3Q2GW51_HORSE	Ribonuclease inhibitor (Ribonuclease/angiogenin inhibitor 1)	RNH1													0.646016		C[57.0215]QLESLWVK[8.0142]	MYO
tr|A0A3Q2GW64|A0A3Q2GW64_HORSE	Heterogeneous nuclear ribonucleoproteins A2/B1	HNRNPA2B1	0.405611	0.550102	0.437226	0.371822	1.27915	0.677634	1.0422	0.364536	0.545404	1.06154	0.457936	0.171103	0.27872	0.13766	ALSR[10.0083]QEMQEVQSSR[10.0083]; EESGK[8.0142]PGAHVTVK[8.0142]; GFGFVTFDDHDPVDK[8.0142]; GFGFVTFDDHDPVDK[8.0142]IVLQK[8.0142]; GGGGNFGPGPGSNFR[10.0083]; GGGGNFGPGPGSNFR[10.0083]GGSDGYGSGR[10.0083]; GGNFGFGDSR[10.0083]; IDTIEIITDR[10.0083]; LFIGGLSFETTEESLR[10.0083]; NYYEQWGK[8.0142]; QEMQEVQSSR[10.0083]; SGR[10.0083]GGNFGFGDSR[10.0083]; TLETVPLER[10.0083]	both
tr|A0A3Q2GWB7|A0A3Q2GWB7_HORSE	Rad60/SUMO-like domain-containing protein	SUMO2							1.30746								VAGQDGSVVQFK[8.0142]	MYO
tr|A0A3Q2GWI8|A0A3Q2GWI8_HORSE	Phosphoglucomutase 2	PGM2	0.671092	0.413476	0.521208		1.30842	0.969035	2.2354					0.546059	1.06083		AFDFVPPAAVPEQK[8.0142]; AFDFVPPAAVPEQK[8.0142]DPDPEFPTVK[8.0142]; DLTTGYDDSQPDK[8.0142]K[8.0142]; IILANDPDADR[10.0083]; IK[8.0142]YYSELC[57.0215]APPGNSDPEQLK[8.0142]K[8.0142]; NQDPSALK[8.0142]DTYMLSSTVSSK[8.0142]; QLIAEGNK[8.0142]EELQK[8.0142]; SAMGVGVSHMNDLTIIQTTQGFC[57.0215]R[10.0083]; VAAAAATAAPGGSGAGMDPR[10.0083]; VFSGNELGALLGWWLFTSWK[8.0142]; YLEK[8.0142]QFTDLK[8.0142]; YYSELC[57.0215]APPGNS…	both
tr|A0A3Q2GWN9|A0A3Q2GWN9_HORSE	Serotransferrin (Beta-1 metal-binding globulin) (Siderophilin)	INHCA					0.000607052		0.000822231				0.000178294	0.00418174			C[57.0215]LVEK[8.0142]GDVAFVK[8.0142]; GEADAM[15.9949]SLDGGFIYIAGK[8.0142]; GTDK[8.0142]C[57.0215]AC[57.0215]SNHEPYFGYSGAFK[8.0142]; WC[57.0215]TVSNHEVSK[8.0142]	MYO
tr|A0A3Q2GWY0|A0A3Q2GWY0_HORSE	Lysosomal associated membrane protein 2	LAMP2				0.988825	4.46593	4.3618	4.93369								C[57.0215]NSLSSLVK[8.0142]; VQPFNVK[8.0142]DGK[8.0142]	MYO
tr|A0A3Q2GX35|A0A3Q2GX35_HORSE	CYFIP related Rac1 interactor B	CYRIB													0.0335409		VMLETPEYR[10.0083]	eMSC
tr|A0A3Q2GX41|A0A3Q2GX41_HORSE	leucine--tRNA ligase (EC 6.1.1.4) (Leucyl-tRNA synthetase)	LARS1							0.0790509								SFITTDVNPYYDSFVR[10.0083]	eMSC
tr|A0A3Q2GX72|A0A3Q2GX72_HORSE	Ig-like domain-containing protein						0.65805	0.853765	0.528735								WAAVVVPSGEEQR[10.0083]	eMSC
tr|A0A3Q2GX84|A0A3Q2GX84_HORSE	Tropomyosin 1	TPM1	4.94727	9.22214	7.50245		4.10025	2.72581	0.142763						0.143272		AQK[8.0142]DEEK[8.0142]MEIQEIQLK[8.0142]; SLQEQADAAEER[10.0083]	both
tr|A0A3Q2GX96|A0A3Q2GX96_HORSE	Thioredoxin like 1	TXNL1							2.30069								IDQYQGADAVGLEEK[8.0142]	MYO
tr|A0A3Q2GXB3|A0A3Q2GXB3_HORSE	Tissue factor pathway inhibitor	TFPI	1.61366	1.93391			1.84268	1.54728	0.0437982								FYYNSIIGK[8.0142]; YSGC[57.0215]GGNENNFTSK[8.0142]	MYO
tr|A0A3Q2GXC3|A0A3Q2GXC3_HORSE	Latent transforming growth factor beta binding protein 2	LTBP2	0.240859	0.167848	0.23199	0.112667	0.214529	0.251839	0.247832					0.0450641	0.072934	0.0238736	AVSMQQGLC[57.0215]YR[10.0083]; AVSM[15.9949]QQGLC[57.0215]YR[10.0083]; C[57.0215]AAGGTNIC[57.0215]GPGTC[57.0215]VNLPDGYR[10.0083]; C[57.0215]DEGYIMVR[10.0083]; C[57.0215]EEVIPEEEFDPQNAR[10.0083]PAPR[10.0083]; C[57.0215]HC[57.0215]SPGYVAEAGPPHC[57.0215]IAK[8.0142]E; EIC[57.0215]PAGHGYTYSSSDIR[10.0083]; GSC[57.0215]SR[10.0083]PQLC[57.0215]VC[57.0215]R[10.0083]; IVFTPTIC[57.0215]K[8.0142]; LHPSQAYC[…	both
tr|A0A3Q2GXD3|A0A3Q2GXD3_HORSE	hexokinase (EC 2.7.1.1)	HK1	0.611972	0.891278	0.860508		0.799251	0.511231	0.8753						1.13912		AILQQLGLNSTC[57.0215]DDSILVK[8.0142]; HIDLVEGDEGR[10.0083]; LSDETLMDIMTR[10.0083]; TTVGVDGSLYK[8.0142]; YLSQIESDR[10.0083]LALLQVR[10.0083]	both
tr|A0A3Q2GXE1|A0A3Q2GXE1_HORSE	H1.4 linker histone, cluster member	H1-4	1.65558	1.17998	0.989946	1.22595	0.128506	8.43763	2.25156		0.0298933			6.64123	13.3688		ALAAAGYDVEK[8.0142]; ASGPPVSELITK[8.0142]; K[8.0142]ASGPPVSELITK[8.0142]; n[42.0106]SETAPAAPAAPAPAEK[8.0142]; n[42.0106]SETAPAAPAAPAPAEK[8.0142]TPVK[8.0142]; n[42.0106]SETAPAAPAAPAPAEK[8.0142]TPVK[8.0142]K[8.0142]	MYO
tr|A0A3Q2GXM0|A0A3Q2GXM0_HORSE	Microtubule actin crosslinking factor 1	MACF1												0.757225	0.809067	0.85804	TSLAGDTSNSSSPASTGAK[8.0142]	MYO
tr|A0A3Q2GXQ7|A0A3Q2GXQ7_HORSE	Galectin	LGALS3						0.145045	0.840147								GHDVAFHFNPR[10.0083]; IQVLVEADHFK[8.0142]; QAVFPFESGK[8.0142]PFK[8.0142]; QDNVWGR[10.0083]EER[10.0083]	both
tr|A0A3Q2GXR2|A0A3Q2GXR2_HORSE	T-complex protein 1 subunit beta (CCT-beta)	CCT2	1.42592	1.05823	1.28847		1.23967	1.02447	1.70797					1.36411	2.13625	1.936	DASLMVTNDGATILK[8.0142]; HGINC[57.0215]FINR[10.0083]; LGGSLADSYLDEGFLLDK[8.0142]K[8.0142]; TPGK[8.0142]EAVAMESYAK[8.0142]; TVYGGGC[57.0215]SEMLMAHAVTELASR[10.0083]; VQDDEVGDGTTSVTVLAAELLR[10.0083]; n[42.0106]ASLSLAPVNIFK[8.0142]	both
tr|A0A3Q2GXX5|A0A3Q2GXX5_HORSE	Fibulin-1	FBLN1	0.484876	0.368469	0.43824	0.441484	0.424262	0.433926	0.52111	0.438648	0.544798	0.226045	0.361821	0.0308609	0.0541684	0.0245931	AC[57.0215]C[57.0215]VK[8.0142]GQETADFAPGDVGDLQETAK[8.0142]; AGYYFDGISR[10.0083]; AITPAYPANHADIIFDITEGNLR[10.0083]; C[57.0215]C[57.0215]HC[57.0215]C[57.0215]LLGR[10.0083]; C[57.0215]LAFEC[57.0215]PENYR[10.0083]; C[57.0215]LAFEC[57.0215]PENYR[10.0083]R[10.0083]; C[57.0215]VDVDEC[57.0215]SPPAEPC[57.0215]GPGHR[10.0083]; DC[57.0215]SLPYASESK[8.0142]; EFTR[10.0083]PEEIIFLR[10.0083]; GQETADFAPGDVGDLQET…	both
tr|A0A3Q2GXY2|A0A3Q2GXY2_HORSE	Erythrocyte membrane protein band 4.1 like 2	EPB41L2			0.0267295				1.13046						2.86705		EAPVPAASAGPAGAGLSSVETVTQEHVVAPK[8.0142]; VTEGTIR[10.0083]EEQEEDEEEVEEEPGR[10.0083]; VVVHK[8.0142]ETELEEGEE	both
tr|A0A3Q2GXZ5|A0A3Q2GXZ5_HORSE	Cystatin domain-containing protein					2.22071	5.76453		1.3536								SLPHENK[8.0142]PLALSSYQTNK[8.0142]; SQVVAGTNHFIK[8.0142]; VQVGDDDFVHIR[10.0083]	both
tr|A0A3Q2GY85|A0A3Q2GY85_HORSE	Protein S	PROS1		0.20215			0.312446	0.29369	0.310907	0.23176			0.0547475				AHSC[57.0215]PSVWR[10.0083]; DSLQVSTPLR[10.0083]; QSTNAYPDLR[10.0083]; YLGC[57.0215]LGSFR[10.0083]	eMSC
tr|A0A3Q2GYF5|A0A3Q2GYF5_HORSE	Alkaline phosphatase (EC 3.1.3.1)	ALPL		0.906829	0.917376			0.892005	1.69444								ANEGTVGVSAATQR[10.0083]	eMSC
tr|A0A3Q2GYK6|A0A3Q2GYK6_HORSE	Tyrosine 3-monooxygenase/tryptophan 5-monooxygenase activation protein zeta	YWHAZ	2.0362	1.59976	1.44367	0.310231	1.28474	1.41215	2.04611	0.0660826				2.6529	3.25935	3.9074	DSTLIMQLLR[10.0083]; EMQPTHPIR[10.0083]; FLIPNASQAESK[8.0142]; GIVDQSQQAYQEAFEISK[8.0142]; GIVDQSQQAYQEAFEISK[8.0142]K[8.0142]; SVTEQGAELSNEER[10.0083]; VVSSIEQK[8.0142]TEGAEK[8.0142]; YLAEVAAGDDK[8.0142]; YLAEVAAGDDK[8.0142]K[8.0142]; n[42.0106]MDK[8.0142]NELVQK[8.0142]; n[42.0106]MDK[8.0142]NELVQK[8.0142]AK[8.0142]	both
tr|A0A3Q2GYL3|A0A3Q2GYL3_HORSE	TIA1 cytotoxic granule associated RNA binding protein	TIA1							0.235686								QTFSPFGQIMEIR[10.0083]; VNWATTPSSQK[8.0142]K[8.0142]	both
tr|A0A3Q2GYN0|A0A3Q2GYN0_HORSE	Aly/REF export factor	ALYREF	0.174914	0.287499	0.220524	0.227392	0.35069	0.287541	0.260504								QQLSAEELDAQLDAYNAR[10.0083]; SLGTADVHFER[10.0083]	eMSC
tr|A0A3Q2GYQ4|A0A3Q2GYQ4_HORSE	Clathrin heavy chain	CLTC	0.631259	0.465211	0.611539	0.217521	0.559489	0.598412	0.610792	0.14214	12.4678	20.6023	11.9443	0.227699	0.20521	0.234731	AHIAQLC[57.0215]EK[8.0142]; C[57.0215]NEPAVWSQLAK[8.0142]; FLR[10.0083]ENPYYDSR[10.0083]; GQC[57.0215]DLELINVC[57.0215]NENSLFK[8.0142]; GQFSTDELVAEVEK[8.0142]; IHEGC[57.0215]EEPATHNALAK[8.0142]; ISGETIFVTAPHEATAGIIGVNR[10.0083]; IVLDNSVFSEHR[10.0083]; IYIDSNNNPER[10.0083]; K[8.0142]FNALFAQGNYSEAAK[8.0142]; LASTLVHLGEYQAAVDGAR[10.0083]; LLLPWLEAR[10.0083]; LLYNNVSNFGR[10.0083]; NNLAGAEELFAR[10.008…	both
tr|A0A3Q2GZ39|A0A3Q2GZ39_HORSE	Small nuclear ribonucleoprotein-associated protein	SNRPB	0.273163	0.305945	0.304841		0.279974	0.399908	0.412292						0.360745		MLQHIDYR[10.0083]	eMSC
tr|A0A3Q2GZ81|A0A3Q2GZ81_HORSE	CD166 antigen (Activated leukocyte cell adhesion molecule)	ALCAM					3.72173	6.09601	1.20731								APFLETEQLK[8.0142]; APFLETEQLK[8.0142]K[8.0142]; ESLTLIVEGK[8.0142]PQIK[8.0142]; GSNTYTLTDVR[10.0083]R[10.0083]; LSVPQNLMFGK[8.0142]; QIGDALPVSC[57.0215]TISASR[10.0083]	both
tr|A0A3Q2GZB6|A0A3Q2GZB6_HORSE	cathepsin X (EC 3.4.18.1)	CTSZ	0.294668	0.163925	0.36351	0.165194	0.314368	0.329031	0.280415								NSWGEPWGER[10.0083]; NVDGINYVSVTR[10.0083]	eMSC
tr|A0A3Q2GZF3|A0A3Q2GZF3_HORSE	Dimethylarginine dimethylaminohydrolase 1	DDAH1					10.0826	3.79096	4.1768								GAEILADTFK[8.0142]DYAVSTVPVADALHLK[8.0142]; SFC[57.0215]SMAGPNLIAIGSSESAQK[8.0142]	MYO
tr|A0A3Q2GZF9|A0A3Q2GZF9_HORSE	Proteasome 26S subunit, non-ATPase 12	PSMD12							0.538425								LFTTMELMR[10.0083]	eMSC
tr|A0A3Q2GZK6|A0A3Q2GZK6_HORSE	RAN binding protein 1	RANBP1	5.62134														FLNAENAQK[8.0142]FK[8.0142]	MYO
tr|A0A3Q2GZL7|A0A3Q2GZL7_HORSE	Asparagine synthetase [glutamine-hydrolyzing] (EC 6.3.5.4)	ASNS												0.239413			WINATDPSAR[10.0083]	eMSC
tr|A0A3Q2GZL9|A0A3Q2GZL9_HORSE	Spectrin alpha, non-erythrocytic 1	SPTAN1			0.916528		0.496677	0.492995	1.14855	0.0197269					0.156487		DAEELEK[8.0142]WIQEK[8.0142]; DLTGVQNLR[10.0083]; DSDELK[8.0142]SWVNEK[8.0142]; EQADYC[57.0215]VSHMK[8.0142]PYVDSK[8.0142]; GK[8.0142]DLIGVQNLLK[8.0142]; GVIDMGNSLIER[10.0083]; LAALADQWQFLVQK[8.0142]; LIQNNHYAMEDVATR[10.0083]R[10.0083]; MK[8.0142]TATDEAYK[8.0142]DPSNLQGK[8.0142]; SLSAQEEK[8.0142]ITALDEFATK[8.0142]; SQLLGSAHEVQR[10.0083]; SSLSSAQADFNQLAELDR[10.0083]; VLETAEDIQER[10.0083]; WSQLLANS…	both
tr|A0A3Q2GZS2|A0A3Q2GZS2_HORSE	Transmembrane protein 132A	TMEM132A						0.102378	0.17695								AVSVEAAVTPAEPHAR[10.0083]; TEELVNTAPLTGVPR[10.0083]	eMSC
tr|A0A3Q2H024|A0A3Q2H024_HORSE	K Homology domain-containing protein	PCBP2		3.96594	3.46316		2.68132		2.26452	0.0720528							IITLAGPTNAIFK[8.0142]; LVVPASQC[57.0215]GSLIGK[8.0142]	MYO
tr|A0A3Q2H049|A0A3Q2H049_HORSE	Actin alpha 2, smooth muscle	ACTA2			0.613676												YSVWIGGSILASLSTFQQM[15.9949]WISK[8.0142]QEYDEAGPSIVHR[10.0083]	both
tr|A0A3Q2H069|A0A3Q2H069_HORSE	LIM and SH3 domain protein 1	LASP1	0.245799	0.24282	0.23156	0.136093	0.159871	0.282249	0.617454	0.254844							AC[57.0215]FHC[57.0215]ESC[57.0215]K[8.0142]MTLNMK[8.0142]; GFSVVADTPELQR[10.0083]; MGPSGGEGLEPER[10.0083]R[10.0083]; QQSELQSQVR[10.0083]; QSFTMVADTPENLR[10.0083]; TQDQISNIK[8.0142]YHEEFEK[8.0142]	both
tr|A0A3Q2H097|A0A3Q2H097_HORSE	Large ribosomal subunit protein uL13 (60S ribosomal protein L13a)	RPL13A							0.916336								YQAVTATLEEK[8.0142]; n[42.0106]AEGQVLVLDGR[10.0083]	both
tr|A0A3Q2H0H0|A0A3Q2H0H0_HORSE	SEC24 homolog A, COPII coat complex component	SEC24A							0.074032								VNDVPEEFMYNPLTR[10.0083]	eMSC
tr|A0A3Q2H0H9|A0A3Q2H0H9_HORSE	Septin	SEPTIN6								0.865735							SLDDEVNAFK[8.0142]	MYO
tr|A0A3Q2H0K3|A0A3Q2H0K3_HORSE	Internexin neuronal intermediate filament protein alpha	INA								0.0345318							AQYESLAAK[8.0142]; FANLNEQAAR[10.0083]	both
tr|A0A3Q2H0L9|A0A3Q2H0L9_HORSE	Prolyl endopeptidase (EC 3.4.21.-)	PREP							1.82881								LINIDFTDPEESK[8.0142]WK[8.0142]	MYO
tr|A0A3Q2H0N0|A0A3Q2H0N0_HORSE	Microtubule-associated protein	MAP4	0.0921746	0.108988	0.150372		0.143869	0.129863	0.112121								AK[8.0142]TQPTSLPK[8.0142]; ATAAATVASAGPSSR[10.0083]; NTTVPGAAPPAGVAPSR[10.0083]	both
tr|A0A3Q2H0Y1|A0A3Q2H0Y1_HORSE	Metal cation symporter ZIP14 (Solute carrier family 39 member 14) (Zrt- and Irt-like protein 14)	SLC39A14				0.21161	0.628043	0.216209	1.67046								EFC[57.0215]PTVLQQLDSR[10.0083]; YGEGDSLTLQQLK[8.0142]	both
tr|A0A3Q2H0Y6|A0A3Q2H0Y6_HORSE	Matrin 3	MATR3							13.8689								IGPYQPNVPVGIDYVIPK[8.0142]	MYO
tr|A0A3Q2H0Z4|A0A3Q2H0Z4_HORSE	Staphylococcal nuclease domain-containing protein (EC 3.1.31.1)	SND1			4.46455		5.34577	3.72265	3.03711					1.65395	2.45157	1.37346	EADGSETPEPFAAEAK[8.0142]; NLPGLVQEGEPFSEEATLFTK[8.0142]; VADISGDTQK[8.0142]AK[8.0142]; VMQVLNADAIVVK[8.0142]	MYO
tr|A0A3Q2H138|A0A3Q2H138_HORSE	Latent transforming growth factor beta binding protein 3	LTBP3	0.208257	0.241587	0.324148		0.283371	0.315779	0.378886						0.0998267		AGALSTGALPPLAPEGESVASK[8.0142]; C[57.0215]AC[57.0215]TPPAEYSPAQR[10.0083]; C[57.0215]IAC[57.0215]QPGYR[10.0083]; C[57.0215]TC[57.0215]AQGYAPAPDGR[10.0083]; FC[57.0215]QVPAGGAGGGTGGSGPGLGR[10.0083]; LVSPEHQC[57.0215]QHPLTTR[10.0083]; YC[57.0215]VDVNEC[57.0215]EAEPC[57.0215]GAGR[10.0083]	both
tr|A0A3Q2H195|A0A3Q2H195_HORSE	Ras-related protein Rab-7a (EC 3.6.5.2)	RAB7A		0.435754					0.466059								EAINVEQAFQTIAR[10.0083]; FQSLGVAFYR[10.0083]; LVTMQIWDTAGQER[10.0083]	eMSC
tr|A0A3Q2H196|A0A3Q2H196_HORSE	Prostaglandin F2 receptor inhibitor	PTGFRN						0.302754									MYQTQVSDAGLYR[10.0083]	eMSC
tr|A0A3Q2H1I0|A0A3Q2H1I0_HORSE	type I protein arginine methyltransferase (EC 2.1.1.319)	PRMT1					3.32003	2.63499	1.66216								TGFSTSPESPYTHWK[8.0142]	MYO
tr|A0A3Q2H1S8|A0A3Q2H1S8_HORSE	Filamin B	FLNB	0.35298	0.757699	0.809391	0.274869	0.97178	0.778241	1.25415	2.19221				0.72648	0.697809	0.905287	AAGSGELGVTVK[8.0142]GPK[8.0142]; AGGPGLER[10.0083]GEAGVPAEFSIWTR[10.0083]; AGPGTLSVTIEGPSK[8.0142]; AHGPGLEGGLVGK[8.0142]PAEFTIDTK[8.0142]; AHIANPSGASTPC[57.0215]FITDNADGTYQVEYTPFEK[8.0142]; AWGPGLHGGIVGR[10.0083]; DAGEGLLAVQITDQEGK[8.0142]PK[8.0142]; DAGK[8.0142]APLK[8.0142]IFAQDGEGQPIDIQMK[8.0142]; ETADFK[8.0142]VDTK[8.0142]; FADEHVPGSPFTVK[8.0142]; FVPQEMGVHTVSVK[8.0142]; GAGIGGLGITVEGPSESK[8.…	both
tr|A0A3Q2H1V4|A0A3Q2H1V4_HORSE	Heteroous nuclear ribonucleoprotein H1	HNRNPH1	3.08536	2.20662	1.32397		0.8647	1.83882	1.04612					1.00441	1.34688	1.26322	GLPWSC[57.0215]SADEVQR[10.0083]; STGEAFVQFASQEIAEK[8.0142]; STGEAFVQFASQEIAEK[8.0142]ALK[8.0142]K[8.0142]; YGDGGSTFQSTTGHC[57.0215]VHMR[10.0083]	both
tr|A0A3Q2H209|A0A3Q2H209_HORSE	Poly(U)-binding-splicing factor PUF60 (60 kDa poly(U)-binding-splicing factor)	PUF60							0.274638								VYVGSIYYELGEDTIR[10.0083]	eMSC
tr|A0A3Q2H253|A0A3Q2H253_HORSE	SPARC (Osteonectin) (Secreted protein acidic and rich in cysteine)	SPARC	0.824439	0.696122	0.789785	0.894334	0.699138	0.688583	0.771039	0.795864	1.18739	2.84347	1.76128	0.706928	0.542919	0.815668	APLIPMEHC[57.0215]TTR[10.0083]; APLIPM[15.9949]EHC[57.0215]TTR[10.0083]; DEGNNLLTEK[8.0142]; EQDIDK[8.0142]DLVI; FFETC[57.0215]DLDHDK[8.0142]; GHK[8.0142]LHLDYIGPC[57.0215]K[8.0142]; HGK[8.0142]VC[57.0215]ELDENNSPMC[57.0215]VC[57.0215]QDPTSC[57.0215]PAPIGEFEK[8.0142]; IHENEK[8.0142]R[10.0083]LEAGDHPVELLAR[10.0083]; LEAGDHPVELLAR[10.0083]; LEAGDHPVELLAR[10.0083]DFEK[8.0142]; LHLDYIGPC[57.0215]K[8.…	both
tr|A0A3Q2H267|A0A3Q2H267_HORSE	Proprotein convertase subtilisin/kexin type 5	PCSK5	0.996575	1.39504	1.12223	0.314731	0.922949	1.10448	0.836909					2.66169	3.13633	2.03589	AAGDWILEVYDTPSQLR[10.0083]; AGHLNANDWK[8.0142]; AQSTYFNDPK[8.0142]; ASGC[57.0215]SDNPNHHVNYLEHVVVR[10.0083]; C[57.0215]APNC[57.0215]EAC[57.0215]FGSHGDQC[57.0215]LSC[57.0215]K[8.0142]; C[57.0215]FVAC[57.0215]EDGR[10.0083]; DVQHVIVR[10.0083]; IITTDLR[10.0083]QR[10.0083]; K[8.0142]VLQQLC[57.0215]C[57.0215]K[8.0142]; MLDGDVTDMVEAK[8.0142]; NIVVTILDDGIER[10.0083]	both
tr|A0A3Q2H2B2|A0A3Q2H2B2_HORSE	Myosin light chain kinase, smooth muscle (EC 2.7.11.18) (Telokin)	MYLK							0.43311								LSSMAMISGLSGR[10.0083]	eMSC
tr|A0A3Q2H2B3|A0A3Q2H2B3_HORSE	Phosphoinositide phospholipase C (EC 3.1.4.11)	PLCL2		0.0479279													ENVEQPNNVPVK[8.0142]	MYO
tr|A0A3Q2H2F6|A0A3Q2H2F6_HORSE	Catenin beta 1	CTNNB1	0.501954	0.326589	0.318209		0.420013	0.547345	0.845991						0.337871		HAVVNLINYQDDAELATR[10.0083]; HQEAEMAQNAVR[10.0083]; LLNDEDQVVVNK[8.0142]; NEGVATYAAAVLFR[10.0083]; TMQNTNDVETAR[10.0083]	both
tr|A0A3Q2H2I7|A0A3Q2H2I7_HORSE	Lectin, mannose binding 2	LMAN2	0.238058		0.163492	0.199017	0.487162	0.267226	0.441447								LPTGYYFGASAGTGDLSDNHDIISMK[8.0142]; NLHGDGIALWYTR[10.0083]; WTELAGC[57.0215]TADFR[10.0083]	both
tr|A0A3Q2H2S0|A0A3Q2H2S0_HORSE	GLI pathosis related 2	GLIPR2	0.735393	0.630204	0.437801	0.448816	0.494966	0.543227	0.506796	0.867763				0.155963	0.0166151		ASASDGSSFVVAR[10.0083]; EAQQYSEALASTR[10.0083]; YFPAGNVVNQGFFEENVLPPK[8.0142]K[8.0142]	both
tr|A0A3Q2H2V5|A0A3Q2H2V5_HORSE	Leukemia inhibitory factor	LIF					1.73748										GLLSNVLC[57.0215]HLC[57.0215]SK[8.0142]; YHVANVDVAYGPDTSNK[8.0142]DVFQK[8.0142]	MYO
tr|A0A3Q2H348|A0A3Q2H348_HORSE	72 kDa type IV collagenase (EC 3.4.24.24) (72 kDa gelatinase) (Matrix metalloproteinase-2)	MMP2	0.684788	0.606043	0.619933	0.637692	0.718162	0.63477	0.647111	1.32266	2.74375	9.9181	1.87709	0.311169	0.31886	0.329292	AFR[10.0083]VWSDVTPLR[10.0083]; AVFFAGNEYWVYSASTLER[10.0083]; C[57.0215]GNPDVANYNFFPR[10.0083]; DK[8.0142]PTGPLLVATFWPELPEK[8.0142]IDAVYEAPQEEK[8.0142]; ELAVQYLNTFYGC[57.0215]PK[8.0142]; ESC[57.0215]NLFVLK[8.0142]; ESC[57.0215]NLFVLK[8.0142]DTLK[8.0142]; ESC[57.0215]NLFVLK[8.0142]DTLK[8.0142]K[8.0142]; EYTSC[57.0215]TDTGR[10.0083]; FFGLPQTGDLDQSTIETMR[10.0083]; FFGLPQTGDLDQSTIETM[15.9949]R[10.008…	both
tr|A0A3Q2H363|A0A3Q2H363_HORSE	Dihydropyrimidinase-related protein 2	DPYSL2	1.42142	2.24453	1.92928	1.1884	1.60545	1.33641	1.56025	0.00710087	0.28748			3.99725	4.11507	6.81718	FQMPDQGMTSADDFFQGTK[8.0142]; GLYDGPVC[57.0215]EVSVTPK[8.0142]; GSPLVVISQGK[8.0142]; IAVGSDADLVIWDPDSIK[8.0142]; IAVGSDADLVIWDPDSIK[8.0142]TISAK[8.0142]; ILDLGITGPEGHVLSR[10.0083]PEEVEAEAVNR[10.0083]; IVLEDGTLHVTEGSGR[10.0083]; IVLEDGTLHVTEGSGR[10.0083]YVPR[10.0083]; K[8.0142]K[8.0142]GTVVYGEPITASLGTDGSHYWSK[8.0142]; MSVIWDK[8.0142]AVVTGK[8.0142]; MVIPGGIDVHTR[10.0083]; QIGENLIVPGGVK[8.0142]; SITI…	both
tr|A0A3Q2H3B0|A0A3Q2H3B0_HORSE	Fibroblast activation protein alpha	FAP							0.0689127								VFIIDATYPDYVGPR[10.0083]	eMSC
tr|A0A3Q2H3R5|A0A3Q2H3R5_HORSE	Tubulin beta chain	TUBB4B	3.99504	2.83541	3.16721		1.69998	1.9744	1.87357								EVDEQMLNVQNK[8.0142]; MSMK[8.0142]EVDEQMLNVQNK[8.0142]	MYO
tr|A0A3Q2H3U1|A0A3Q2H3U1_HORSE	Acid ceramidase (EC 3.5.1.23)	ASAH1 LOC111770943							6.16105								SLDVYELDPK[8.0142]	MYO
tr|A0A3Q2H3V3|A0A3Q2H3V3_HORSE	Collagen and calcium binding EGF domains 1	CCBE1															IALLPNSAAGLGK[8.0142]	MYO
tr|A0A3Q2H470|A0A3Q2H470_HORSE	S-formylglutathione hydrolase (EC 3.1.2.12)														1.15023	2.69611	AYDATHLVK[8.0142]	MYO
tr|A0A3Q2H4A7|A0A3Q2H4A7_HORSE	Folate receptor-like domain-containing protein	FOLR1	1.05504	0.234777	1.11411		0.95148	0.645231	0.539101								AK[8.0142]TDLINVC[57.0215]MDAK[8.0142]; AK[8.0142]TDLINVC[57.0215]MDAK[8.0142]HHK[8.0142]; C[57.0215]IQMWFDPAQGNPNEEVAR[10.0083]; TFESYFPTPAALC[57.0215]EELWSHSYK[8.0142]	both
tr|A0A3Q2H4G7|A0A3Q2H4G7_HORSE	ATP-dependent 6-phosphofructokinase (ATP-PFK) (Phosphofructokinase) (EC 2.7.1.11) (Phosphohexokinase)	PFKP							1.02266								AIGVLTSGGDAQGMNAAVR[10.0083]; MFAVYDGFEGFAK[8.0142]	both
tr|A0A3Q2H4M1|A0A3Q2H4M1_HORSE	ATP-citrate synthase (EC 2.3.3.8) (ATP-citrate (pro-S-)-lyase) (Citrate cleavage enzyme)	ACLY	0.324279	0.401761	0.747477		0.556115	0.634889	0.702762	0.0726821				0.304248	0.437292	0.303458	AFDSGIIPMEFVNK[8.0142]; AISEQTGK[8.0142]ELLYK[8.0142]; EAYPEEAYIADLDAK[8.0142]; IGNTGGMLDNILASK[8.0142]; LYR[10.0083]PGSVAYVSR[10.0083]; SAYDSTIETMNYAQIR[10.0083]; SGGMSNELNNIISR[10.0083]; TIAIIAEGIPEALTR[10.0083]; TTDGVYEGVAIGGDR[10.0083]YPGSTFMDHVLR[10.0083]; YIC[57.0215]TTSAIQNR[10.0083]	both
tr|A0A3Q2H4N8|A0A3Q2H4N8_HORSE	NSFL1 cofactor p47 (p97 cofactor p47)	NSFL1C		0.476739	0.293451		0.109868	0.338937	0.409889						0.136355		LGAAPEEESAYVAGER[10.0083]; SYQDPSNAQFLESIR[10.0083]	eMSC
tr|A0A3Q2H4Y0|A0A3Q2H4Y0_HORSE	Tetraspanin 14	TSPAN14							1.18573								VVNTQC[57.0215]GYDVR[10.0083]	eMSC
tr|A0A3Q2H514|A0A3Q2H514_HORSE	Chloride intracellular channel protein	CLIC4					0.201116	0.214077	0.827492								AGSDGESIGNC[57.0215]PFSQR[10.0083]; HPESNTAGMDIFAK[8.0142]; NSR[10.0083]PEANEALER[10.0083]	both
tr|A0A3Q2H525|A0A3Q2H525_HORSE	Branched-chain-amino-acid aminotransferase (EC 2.6.1.42)	BCAT1							0.195468								YLTMDDLTTALEENR[10.0083]VR[10.0083]	eMSC
tr|A0A3Q2H548|A0A3Q2H548_HORSE	Nudix hydrolase 9	NUDT9	0.275871	0.308135				0.314059	3.34746								EFGEEALNSLQK[8.0142]; TSPYPGSEVQR[10.0083]; WADPQISESTFSPK[8.0142]	both
tr|A0A3Q2H5K6|A0A3Q2H5K6_HORSE	N-myc downstream regulated 1	NDRG1	0.299637		0.307781		2.56162		2.73752								MADC[57.0215]GGLPQISQPAK[8.0142]; TASGSSVTSLEGAR[10.0083]	both
tr|A0A3Q2H5R2|A0A3Q2H5R2_HORSE	Syntaxin-7	STX7				0.886341	0.197199										LVDEFTTSLTNFQK[8.0142]; TLNQLGTPQDSPELR[10.0083]	both
tr|A0A3Q2H5Z6|A0A3Q2H5Z6_HORSE	Protein transport protein SEC23	SEC23A	0.198136	0.295195	0.212944		0.281018	0.303759	0.632442						0.11066		AVLNPLC[57.0215]QVDYR[10.0083]; FSWNVWPSSR[10.0083]; GAIQFVTQYQHSSGQR[10.0083]; GPC[57.0215]VSENEIGTGGTC[57.0215]QWK[8.0142]; GPQVQQPPPSNR[10.0083]; HLLQAPVDDAQEILHSR[10.0083]; ISGAIGPC[57.0215]VSLNSK[8.0142]; MVQVHELGC[57.0215]EGISK[8.0142]; MVVPVAALFTPLK[8.0142]; QLQEMLGLSK[8.0142]; SGYQDMPEYENFR[10.0083]; SPFLQVFNNSPDESSYYR[10.0083]; SWHDIEK[8.0142]DNAK[8.0142]; YIDTEHGGSQAR[10.0083]	both
tr|A0A3Q2H613|A0A3Q2H613_HORSE	Prothymosin alpha	LOC100051754	2.12157	1.86209	2.91986	1.65538	1.82649	1.55194	1.70266					24.4241	83.041		n[42.0106]SDAAVDTSSEITTK[8.0142]; n[42.0106]SDAAVDTSSEITTK[8.0142]DLK[8.0142]	MYO
tr|A0A3Q2H659|A0A3Q2H659_HORSE	A-kinase anchoring protein 12	AKAP12							3.89702								AAVPSGDQVQGPPEEK[8.0142]; SEDSGTGSGLEHSASDVEPGK[8.0142]EESWVSIK[8.0142]K[8.0142]	MYO
tr|A0A3Q2H6E4|A0A3Q2H6E4_HORSE	Splicing factor proline and glutamine rich	SFPQ	0.251907	0.387105	0.243152	0.161192	0.496624	0.951561	1.60242								AVVIVDDR[10.0083]GR[10.0083]; FATHAAALSVR[10.0083]; FGQGGAGPVGGQGPR[10.0083]; LFVGNLPADITEDEFK[8.0142]; YGEPGEVFINK[8.0142]	both
tr|A0A3Q2H6U3|A0A3Q2H6U3_HORSE	Lysyl oxidase homolog (EC 1.4.3.13)	LOXL3		0.570515	0.645786		0.599188	0.514752	1.11695						0.771538		AGEWGTIC[57.0215]DDDFTLQAAHVLC[57.0215]R[10.0083]; ELGFTEATGWTHSAK[8.0142]; FSSQIHNLGR[10.0083]; IWLDNLSC[57.0215]SGTEK[8.0142]	both
tr|A0A3Q2H6W5|A0A3Q2H6W5_HORSE	Chromosome 7 C11orf54 homolog	C7H11orf54															IAEVGGVPYLMPLVNK[8.0142]	MYO
tr|A0A3Q2H709|A0A3Q2H709_HORSE	Ig-like domain-containing protein								0.12005								GAC[57.0215]PMSQC[57.0215]SDEIIR[10.0083]	eMSC
tr|A0A3Q2H7D2|A0A3Q2H7D2_HORSE	Syntaxin binding protein 1	STXBP1								0.0153988							ISEQTYQLSR[10.0083]; SSASFSTTAVSAR[10.0083]	eMSC
tr|A0A3Q2H7L1|A0A3Q2H7L1_HORSE	Choline transporter-like protein	SLC44A1					1.96393		0.442657								LVSGYDSYGNIC[57.0215]GQK[8.0142]; SVALC[57.0215]VAAC[57.0215]PR[10.0083]	both
tr|A0A3Q2H7M7|A0A3Q2H7M7_HORSE	glutathione-disulfide reductase (EC 1.8.1.7)	GSR	0.393173	0.378137	0.314817		0.902251	0.403325	1.48795					0.817876	1.4883		ALLTPVAIAAGR[10.0083]; GVYAVGDVC[57.0215]GK[8.0142]; LNTVYQNNLTK[8.0142]	both
tr|A0A3Q2H7V7|A0A3Q2H7V7_HORSE	Heat shock protein 90 beta family member 1	HSP90B1	0.248906	0.361058	0.319108	0.167826	0.287965	0.428953	0.464181	0.467071	3.33353	5.99667		0.141544	0.158862	0.146091	AQAYQTGK[8.0142]DISTNYYASQK[8.0142]; AQAYQTGK[8.0142]DISTNYYASQK[8.0142]K[8.0142]; DISTNYYASQK[8.0142]K[8.0142]; EAESSPFVER[10.0083]; EAVEK[8.0142]EFEPLLNWMK[8.0142]DK[8.0142]; EEEAIQLDGLNASQIR[10.0083]; EVEDDEYK[8.0142]AFYK[8.0142]; FQSSHHPSDITSLDQYVER[10.0083]; GVVDSDDLPLNVSR[10.0083]; IADEK[8.0142]YNDTFWK[8.0142]EFGTNIK[8.0142]; IYFMAGSSR[10.0083]; LGVIEDHSNR[10.0083]; LISLTDENALSGNEELTVK[8.01…	both
tr|A0A3Q2H7X0|A0A3Q2H7X0_HORSE	Calpastatin (Calpain inhibitor)	CAST			4.94854												SYSMNPTETK[8.0142]	MYO
tr|A0A3Q2H843|A0A3Q2H843_HORSE	Cysteine-rich protein 2	CRIP2	0.732244	0.0814534	0.606234		0.539243	0.746819	0.341262								ASSVTTFTGEPNVC[57.0215]PR[10.0083]; TLTPGGHAEHDGQPYC[57.0215]HK[8.0142]PC[57.0215]YGILFGPK[8.0142]	both
tr|A0A3Q2H857|A0A3Q2H857_HORSE	Synaptotagmin binding cytoplasmic RNA interacting protein	SYNCRIP	0.252193				1.41153		1.79295						0.472575		DLFEDELVPLFEK[8.0142]; LMMDPLTGLNR[10.0083]; NLANTVTEEILEK[8.0142]; TGYTLDVTTGQR[10.0083]	both
tr|A0A3Q2H8C4|A0A3Q2H8C4_HORSE	Profilin	PFN2	0.209484	0.192434	0.304653		0.33144	0.839525									SQGGEPTYNVAVGR[10.0083]	eMSC
tr|A0A3Q2H8D8|A0A3Q2H8D8_HORSE	Epsilon-sarcoglycan	SGCE													1.6503		EVENPQNQLR[10.0083]	eMSC
tr|A0A3Q2H8V6|A0A3Q2H8V6_HORSE	Ribosomal protein L19								0.158746								VWLDPNETNEIANANSR[10.0083]	eMSC
tr|A0A3Q2H8Y5|A0A3Q2H8Y5_HORSE	RNA binding motif protein X-linked	RBMX	16.7206	4.24121		6.113	3.64688	6.26946	3.35008								GFAFVTFESPADAK[8.0142]; LFIGGLNTETNEK[8.0142]	MYO
tr|A0A3Q2H9C5|A0A3Q2H9C5_HORSE	RNA helicase (EC 3.6.4.13)	DDX17	0.194933	1.67916	0.236694												SSQSSSQQFSGIGR[10.0083]	eMSC
tr|A0A3Q2H9P1|A0A3Q2H9P1_HORSE	Beta-1,4-galactosyltransferase (Beta-1,4-GalTase) (EC 2.4.1.-)	B4GALT4		0.495874					0.423564								DQGNEVNIER[10.0083]; YSGYFGGVTALSR[10.0083]	eMSC
tr|A0A3Q2HA49|A0A3Q2HA49_HORSE	Disintegrin and metalloproteinase domain-containing protein 10 (EC 3.4.24.81) (Kuzbanian protein homolog) (Mammalian disintegrin-metalloprotease)	ADAM10					0.103942		0.316437								TITLQPGSPC[57.0215]NDFR[10.0083]	eMSC
tr|A0A3Q2HA57|A0A3Q2HA57_HORSE	RAB2A, member RAS onco family	RAB2A							0.585749	0.0522143							LQIWDTAGQESFR[10.0083]	eMSC
tr|A0A3Q2HA78|A0A3Q2HA78_HORSE	CD248 molecule	CD248		0.184815				0.404371									AAC[57.0215]GQGSC[57.0215]YALFPR[10.0083]	eMSC
tr|A0A3Q2HA81|A0A3Q2HA81_HORSE	Fascin	FSCN1							2.28389								YLK[8.0142]GDHAGVLK[8.0142]	MYO
tr|A0A3Q2HAG4|A0A3Q2HAG4_HORSE	Phospholipase B-like (EC 3.1.1.-)	PLBD2	0.192758	0.675077	0.0851883		0.591338	0.358851	0.377489					0.759661	0.306178		AFVPGGPSPGSR[10.0083]; DLDSMIQLMR[10.0083]; HC[57.0215]VLEWVR[10.0083]; TLGAGAC[57.0215]SALVK[8.0142]; VLTILEQLPGMVVVADK[8.0142]TSELYQK[8.0142]; YWFQFHEGPQEDAPPAPGNR[10.0083]	both
tr|A0A3Q2HAS3|A0A3Q2HAS3_HORSE	UDP-glucose 6-dehydrogenase (EC 1.1.1.22)	UGDH							0.940879					8.63758			ASVGFGGSC[57.0215]FQK[8.0142]; ILTTNTWSSELSK[8.0142]	MYO
tr|A0A3Q2HAV4|A0A3Q2HAV4_HORSE	Glucosidase 2 subunit beta	PRKCSH	0.358829	0.619252	0.823451		0.342452	0.677793	0.572439					0.0543765	0.115451		ETLQQMAEVTR[10.0083]; ILIEDWK[8.0142]K[8.0142]; LWEEQQAASR[10.0083]; SLEDQVEMLR[10.0083]; SLEDQVEM[15.9949]LR[10.0083]; SLR[10.0083]EMEESIR[10.0083]; YEQGTGC[57.0215]WQGPNR[10.0083]	both
tr|A0A3Q2HAV5|A0A3Q2HAV5_HORSE	Palladin, cytoskeletal associated protein	PALLD			0.808849			0.396637	0.330107					0.44598	0.207295	0.681056	DAGIYTC[57.0215]IATNR[10.0083]; LMVQAVNQR[10.0083]; LQNTGVADGYPVR[10.0083]; YAALSDQGLDIK[8.0142]	both
tr|A0A3Q2HAZ3|A0A3Q2HAZ3_HORSE	FAM3 metabolism regulating signaling molecule C	FAM3C LOC111771937					3.09917										IC[57.0215]LEDNILMSGVK[8.0142]; MASGAANVVGPK[8.0142]	MYO
tr|A0A3Q2HBC0|A0A3Q2HBC0_HORSE	Myosin IC	MYO1C		5.57666	3.8171		4.57306	3.80398	1.67658						1.31217		DGTIDFTPGSELLITK[8.0142]; LLQSNPVLEAFGNAK[8.0142]	MYO
tr|A0A3Q2HBF8|A0A3Q2HBF8_HORSE	Histone H2B	H2BC4	0.954402	1.03972	1.05853	1.23872	0.745422	0.814313	1.17913		0.661715	0.931388	0.67588	0.774354	1.06871	0.659891	AMGIMNSFVNDIFER[10.0083]; AMGIMNSFVNDIFER[10.0083]IAGEASR[10.0083]; AMGIM[15.9949]NSFVNDIFER[10.0083]; AM[15.9949]GIMNSFVNDIFER[10.0083]; AM[15.9949]GIM[15.9949]NSFVNDIFER[10.0083]; ESYSVYVYK[8.0142]; HAVSEGTK[8.0142]AVTK[8.0142]; HAVSEGTK[8.0142]AVTK[8.0142]YTSSK[8.0142]; K[8.0142]ESYSVYVYK[8.0142]; LLLPGELAK[8.0142]; LLLPGELAK[8.0142]HAVSEGTK[8.0142]; QVHPDTGISSK[8.0142]; STITSR[10.0083]EIQTAVR…	both
tr|A0A3Q2HBF9|A0A3Q2HBF9_HORSE	Solute carrier family 3 member 2	SLC3A2	0.278208	0.303994		0.250123	0.366571	0.3495	0.43453								AQSQDPGSLLSLFR[10.0083]; IGDLQAFQGR[10.0083]; LGTSSLPTSTSLPAR[10.0083]	eMSC
tr|A0A3Q2HBM3|A0A3Q2HBM3_HORSE	Tenascin N	TNN							0.610521								YGPLTGQEVAEVTVPK[8.0142]	MYO
tr|A0A3Q2HBT4|A0A3Q2HBT4_HORSE	Polypeptide N-acetylgalactosaminyltransferase (EC 2.4.1.-) (Protein-UDP acetylgalactosaminyltransferase)	GALNT2	0.391295	0.311973	0.331119		0.335373	0.311695	0.304961						0.124352		HVGSNLC[57.0215]LDSR[10.0083]; NVPYGNIQSR[10.0083]; QK[8.0142]WEQIEGNSK[8.0142]; VWQC[57.0215]GGSLEIIPC[57.0215]SR[10.0083]; WR[10.0083]DFNQEAYVGGTMVR[10.0083]	both
tr|A0A3Q2HC40|A0A3Q2HC40_HORSE	Carboxypeptidase Q (Plasma glutamate carboxypeptidase)	CPQ	0.110517	0.0757885			0.335616	0.181564	0.098892								LALLVDTVGPR[10.0083]; SVASFSIYSPHTGVQEYQDGVPK[8.0142]	both
tr|A0A3Q2HC47|A0A3Q2HC47_HORSE	Activated RNA polymerase II transcriptional coactivator p15 (SUB1 homolog)	SUB1								0.0877395							EQISDIDDAVR[10.0083]	eMSC
tr|A0A3Q2HC57|A0A3Q2HC57_HORSE	GTP-binding nuclear protein Ran	RAN		3.39576					4.15982								FNVWDTAGQEK[8.0142]; NLQYYDISAK[8.0142]; VC[57.0215]ENIPIVLC[57.0215]GNK[8.0142]; VC[57.0215]ENIPIVLC[57.0215]GNK[8.0142]VDIK[8.0142]	MYO
tr|A0A3Q2HC91|A0A3Q2HC91_HORSE	Aspartate aminotransferase (EC 2.6.1.1)	GOT1	0.715008	0.454234	0.121441		0.224059	0.461383	0.383875	0.0146678				0.826644	0.31852	0.74539	IANDSSLNHEYLPILGLAEFR[10.0083]; LALGDDSPALQEK[8.0142]; TDDC[57.0215]QPWVLPVVR[10.0083]; VGGVQSLGGTGALR[10.0083]	both
tr|A0A3Q2HC99|A0A3Q2HC99_HORSE	Cytoplasmic dynein 1 intermediate chain 2 (Cytoplasmic dynein intermediate chain 2) (Dynein intermediate chain 2, cytosolic)	DYNC1I2		0.0355006	0.0429772			0.119866	0.140955								SVSTPSEAGSQDSGDGAVGSR[10.0083]; TLAEINANR[10.0083]ADAEEEAAAR[10.0083]IPA	eMSC
tr|A0A3Q2HCD2|A0A3Q2HCD2_HORSE	Aldo-keto reductase family 1 member B	AKR1B1	0.114603		0.0381151		0.159364										TAAQVLIR[10.0083]FPIQR[10.0083]	eMSC
tr|A0A3Q2HCG1|A0A3Q2HCG1_HORSE	HGF activator	HGFAC								0.203793	0.00871317						EALVPLVADHK[8.0142]	MYO
tr|A0A3Q2HCG5|A0A3Q2HCG5_HORSE	Thioredoxin reductase 1, cytoplasmic (EC 1.11.1.2) (EC 1.8.1.9) (Peroxidase TXNRD1) (Thioredoxin reductase TR1)	TXNRD1	0.47456	0.348407	0.355923		0.765349	0.668707	0.850376						0.185606		FLIATGER[10.0083]PR[10.0083]; K[8.0142]IGLETVGVK[8.0142]; MTEAVQNHIGSLNWGYR[10.0083]; NYGWNVEEMVK[8.0142]; VMVLDFVTPTPLGTR[10.0083]; VM[15.9949]VLDFVTPTPLGTR[10.0083]; VTYENAYGQFIGPHR[10.0083]; VVGFHVLGPNAGEVTQGFAAALK[8.0142]; WGLGGTC[57.0215]VNVGC[57.0215]IPK[8.0142]	both
tr|A0A3Q2HCX5|A0A3Q2HCX5_HORSE	Mitogen-activated protein kinase kinase kinase kinase 4	MAP4K4							0.321916								SGGSSQVYFMTLGR[10.0083]	eMSC
tr|A0A3Q2HD92|A0A3Q2HD92_HORSE	Tenascin C	TNC	0.41804	0.383506	0.437278	0.659148	0.618435	0.550612	0.66487	0.831201	3.07031	1.36826	2.38116	0.263673	0.464891	0.227387	AC[57.0215]GC[57.0215]AAAPDVK[8.0142]; AGTPYTVTLHGEVR[10.0083]; C[57.0215]EEGQC[57.0215]VC[57.0215]DEGFAGVDC[57.0215]GEK[8.0142]; C[57.0215]EEGQC[57.0215]VC[57.0215]DEGFAGVDC[57.0215]GEK[8.0142]R[10.0083]; C[57.0215]VC[57.0215]EDGFTGPDC[57.0215]AELSC[57.0215]PSDC[57.0215]HGQGR[10.0083]; C[57.0215]VC[57.0215]EQGFQGYDC[57.0215]SEMSC[57.0215]PHDC[57.0215]HQHGR[10.0083]; C[57.0215]VDGQC[57.0215]EC[57…	both
tr|A0A3Q2HDD9|A0A3Q2HDD9_HORSE	Tubulin-specific chaperone A	TBCA	2.62066		3.82033	2.45081	2.15078	1.76728	1.86281								LVLDSVK[8.0142]LEA	MYO
tr|A0A3Q2HDK9|A0A3Q2HDK9_HORSE	ABI family member 3 binding protein	ABI3BP												1.335	1.69657	0.883227	HTEAVVDAEPK[8.0142]; K[8.0142]LIPVTIIK[8.0142]; TGQQLDSDQLPTK[8.0142]	MYO
tr|A0A3Q2HDN5|A0A3Q2HDN5_HORSE	Adenosylhomocysteinase like 2	AHCYL2								0.0394373							QK[8.0142]FDNLYC[57.0215]C[57.0215]R[10.0083]	both
tr|A0A3Q2HE43|A0A3Q2HE43_HORSE	FUS RNA binding protein			0.0808368			0.0689158	0.100112	0.639546								AAIDWFDGK[8.0142]EFSGNPIK[8.0142]; C[57.0215]PNPTC[57.0215]ENMNFSWR[10.0083]	both
tr|A0A3Q2HEA5|A0A3Q2HEA5_HORSE	Serine/threonine-protein phosphatase (EC 3.1.3.16)	PPP1CB						1.04267	0.304393								IVQMTEAEVR[10.0083]	eMSC
tr|A0A3Q2HEE5|A0A3Q2HEE5_HORSE	Calponin	CNN2		22.7418	2.31659												n[42.0106]SSTQFNK[8.0142]GPSYGLSAEVK[8.0142]	MYO
tr|A0A3Q2HEH6|A0A3Q2HEH6_HORSE	Septin	SEPTIN11	0.264141	0.261391	0.37562	0.169918		0.250021	1.56299	0.091077							AAAQLLQSQAQQSGAQQTK[8.0142]; SYELQESNVR[10.0083]; n[42.0106]AVAVGR[10.0083]PSNEELR[10.0083]	both
tr|A0A3Q2HEJ5|A0A3Q2HEJ5_HORSE	CD44 antigen (GP90 lymphocyte homing/adhesion receptor) (HUTCH-I) (Hermes antigen) (Hyaluronate receptor) (Phagocytic glycoprotein 1) (Phagocytic glycoprotein I)	CD44	0.524343	0.531839	0.490835		0.491657	0.858792	0.892105	0.276498					0.25784		ALNIGFETC[57.0215]R[10.0083]; YAGVFHVEK[8.0142]; YGFIEGHVVIPR[10.0083]	both
tr|A0A3Q2HEQ2|A0A3Q2HEQ2_HORSE	Glycoprotein nmb	GPNMB					0.191229	0.144728									NFVYVFHTLGQYFQR[10.0083]	eMSC
tr|A0A3Q2HF92|A0A3Q2HF92_HORSE	Cytochrome b-c1 complex subunit 8 (Complex III subunit 8)	LOC111767815								0.159455							HVITYSLSPFEQR[10.0083]	eMSC
tr|A0A3Q2HFC4|A0A3Q2HFC4_HORSE	YKT6 v-SNARE homolog	YKT6							1.51362								LYSLSVLYK[8.0142]	MYO
tr|A0A3Q2HFE5|A0A3Q2HFE5_HORSE	Desmoglein 1	DSG1						0.0497433	0.0109282								ALNSM[15.9949]GQDLER[10.0083]PLELR[10.0083]; QEPSDSPMFIINR[10.0083]	eMSC
tr|A0A3Q2HFE9|A0A3Q2HFE9_HORSE	TRIO and F-actin binding protein	TRIOBP LOC111771128							0.351724								GFIASQGTGSGC[57.0215]GR[10.0083]; SC[57.0215]TDVTEFAVQR[10.0083]	eMSC
tr|A0A3Q2HFG8|A0A3Q2HFG8_HORSE	glutamine--fructose-6-phosphate transaminase (isomerizing) (EC 2.6.1.16)	GFPT1			0.486581			0.442085	2.35312								ETDC[57.0215]GVHINAGPEIGVASTK[8.0142]; VDSTTC[57.0215]LFPVEEK[8.0142]; VIFLEDDDVAAVVDGR[10.0083]; WATHGEPSPVNSHPQR[10.0083]	both
tr|A0A3Q2HFV7|A0A3Q2HFV7_HORSE	Plexin B2	PLXNB2		0.282515													SSQDPYC[57.0215]GWC[57.0215]VVEGR[10.0083]	eMSC
tr|A0A3Q2HFX7|A0A3Q2HFX7_HORSE	SAP domain containing ribonucleoprotein	SARNP	0.190821		0.253682												ITSEIPQTER[10.0083]	eMSC
tr|A0A3Q2HG20|A0A3Q2HG20_HORSE	Actinin alpha 1	ACTN1	1.21965	0.93372	0.94329	1.02194	1.1031	0.949297	1.14584		0.405246	0.40242	0.439849	1.30616	1.42773	0.808275	AAPFNNWMEGAMEDLQDTFIVHTIEEIQGLTTAHEQFK[8.0142]; APENTMHAMQQK[8.0142]; ATLPDADK[8.0142]ER[10.0083]; C[57.0215]QK[8.0142]IC[57.0215]DQWDNLGALTQK[8.0142]; DDPLTNLNTAFDVAEK[8.0142]; DGLGFC[57.0215]ALIHR[10.0083]; DQALTEEHAR[10.0083]; ETADTDTADQVMASFK[8.0142]; GISQEQMNEFR[10.0083]; GISQEQM[15.9949]NEFR[10.0083]; IC[57.0215]DQWDNLGALTQK[8.0142]; IDQLEGDHQLIQEALIFDNK[8.0142]; ISIEMHGTLEDQLSHLR[10.0083];…	both
tr|A0A3Q2HGP3|A0A3Q2HGP3_HORSE	Keratin, type II cytoskeletal 7 (Cytokeratin-7) (Keratin-7) (Type-II keratin Kb7)	KRT7								0.0396036							AQYEDIANR[10.0083]	eMSC
tr|A0A3Q2HGW8|A0A3Q2HGW8_HORSE	PDZ and LIM domain 5	PDLIM5		0.181801	0.0445174			0.964418	1.26363						0.167587		ASATSK[8.0142]PELVPVQK[8.0142]GEPK[8.0142]; GALYC[57.0215]ELC[57.0215]YEK[8.0142]; GC[57.0215]TGSLNMTLQR[10.0083]; LIQDTEDWHPR[10.0083]; NTMAYIGFVEEK[8.0142]; SWHPEEFNC[57.0215]AHC[57.0215]K[8.0142]; TPMC[57.0215]AHC[57.0215]NQVIR[10.0083]	both
tr|A0A3Q2HH45|A0A3Q2HH45_HORSE	Tubulin alpha chain	LOC100072403	1.58873	1.5384	3.67959		2.26631	5.0729	2.67022	0.03539				0.522804			AYHEQLSVAEITNAC[57.0215]FEPANQMVK[8.0142]	MYO
tr|A0A3Q2HH68|A0A3Q2HH68_HORSE	Agrin	AGRN					0.409002	0.519991	0.464311						0.439502	0.615643	AIVDVHFDPTTAFR[10.0083]APDVGR[10.0083]; ASC[57.0215]YNSPLGC[57.0215]C[57.0215]SDGK[8.0142]TPSLDAEGSNC[57.0215]PATK[8.0142]; AVDVSSFADHPC[57.0215]TR[10.0083]; AYGTGFVGC[57.0215]LR[10.0083]; GMLC[57.0215]GFGAVC[57.0215]EPSAEGPGR[10.0083]; LLDINNQR[10.0083]LELSGWQGAATR[10.0083]; QAPVC[57.0215]GDDGVTYDSDC[57.0215]VMGR[10.0083]; SAGDLDTLAFDGR[10.0083]	both
tr|A0A3Q2HHA5|A0A3Q2HHA5_HORSE	Adenosine kinase (AK) (EC 2.7.1.20) (Adenosine 5'-phosphotransferase)	ADK															TGC[57.0215]TFPEK[8.0142]PDFH	MYO
tr|A0A3Q2HHA9|A0A3Q2HHA9_HORSE	SET nuclear proto-oncogene	SET		4.83552	3.54301		2.60761	2.04975	2.48957	0.247285					14.7089		EFHLNESGDPSSK[8.0142]; IDFYFDENPYFENK[8.0142]; ILSK[8.0142]EFHLNESGDPSSK[8.0142]; VEVTEFEDIK[8.0142]	MYO
tr|A0A3Q2HHM4|A0A3Q2HHM4_HORSE	DnaJ homolog subfamily B member 11 (ER-associated DNAJ) (ER-associated Hsp40 co-chaperone) (Endoplasmic reticulum DNA J domain-containing protein 3)	DNAJB11							2.19044								FQMTQEVVC[57.0215]DEC[57.0215]PNVK[8.0142]	MYO
tr|A0A3Q2HHN6|A0A3Q2HHN6_HORSE	Ig-like domain-containing protein						0.498375	0.00242756	0.420161								SWTAADTAAQITR[10.0083]	eMSC
tr|A0A3Q2HHZ5|A0A3Q2HHZ5_HORSE	ADAM metallopeptidase domain 12	ADAM12					0.57828	0.380886	0.32051								LAPSMEQAQR[10.0083]	eMSC
tr|A0A3Q2HI57|A0A3Q2HI57_HORSE	Far upstream element binding protein 1	FUBP1				0.114518											GTPQQIDYAR[10.0083]	eMSC
tr|A0A3Q2HIE9|A0A3Q2HIE9_HORSE	Myosin light chain 6	MYL6	3.38691	1.9556	3.19833	1.35832	2.9757	2.1883	2.31357	0.471963				1.78007	2.36324	1.89637	ALGQNPTNAEVLK[8.0142]; DQGTYEDYVEGLR[10.0083]; HVLVTLGEK[8.0142]; ILYSQC[57.0215]GDVMR[10.0083]; ILYSQC[57.0215]GDVM[15.9949]R[10.0083]; VLDFEHFLPMLQTVAK[8.0142]; VLGNPK[8.0142]SDEMNVK[8.0142]; n[42.0106]C[57.0215]DFTEDQTAEFK[8.0142]	both
tr|A0A3Q2HIF9|A0A3Q2HIF9_HORSE	Amyloid-beta A4 protein	APP	1.0387	0.874031	0.945248	0.961412	0.884579	0.928932	0.998882					1.52787	1.14912	1.7612	AVIQHFQEK[8.0142]; C[57.0215]APFFYGGC[57.0215]GGNR[10.0083]; C[57.0215]LVGEFVSDALLVPDK[8.0142]; C[57.0215]LVGEFVSDALLVPDK[8.0142]C[57.0215]K[8.0142]; EGILQYC[57.0215]QEVYPELQITNVVEANQPVTIQNWC[57.0215]K[8.0142]; EQNYSDDVLANMISEPR[10.0083]; EVC[57.0215]SEQAETGPC[57.0215]R[10.0083]; ISYGNDALMPSLTETK[8.0142]; ISYGNDALM[15.9949]PSLTETK[8.0142]; LALENYITALQAVPPR[10.0083]PR[10.0083]; MDVC[57.0215]ETHLHW…	both
tr|A0A3Q2HII4|A0A3Q2HII4_HORSE	Advanced glycosylation end-product specific receptor	AGER							0.00797489								K[8.0142]PPQQLEWK[8.0142]	MYO
tr|A0A3Q2HIQ1|A0A3Q2HIQ1_HORSE	Cell cycle associated protein 1	CAPRIN1			2.7063				2.10553								SFMALSQDIQK[8.0142]	MYO
tr|A0A3Q2HIQ3|A0A3Q2HIQ3_HORSE	Metalloproteinase inhibitor 2 (Tissue inhibitor of metalloproteinases 2)	TIMP2	1.60206	2.29669	1.65397	1.47283	1.81517	1.79269	1.48305		0.362217		0.171154	7.43264	6.32909	8.32677	AEGNGK[8.0142]MHITLC[57.0215]DFIVPWDTLSTTQK[8.0142]K[8.0142]; AVSEK[8.0142]EVDSGNDIYGNPIK[8.0142]R[10.0083]; C[57.0215]PMIPC[57.0215]YISSPDEC[57.0215]LWMDWVTEK[8.0142]NINGHQAK[8.0142]; EVDSGNDIYGNPIK[8.0142]R[10.0083]; GAAPPK[8.0142]QEFLDIEDP; IQYEIK[8.0142]QIK[8.0142]; MHITLC[57.0215]DFIVPWDTLSTTQK[8.0142]; MHITLC[57.0215]DFIVPWDTLSTTQK[8.0142]K[8.0142]; R[10.0083]SDGSC[57.0215]AWYR[10.0083]; SD…	both
tr|A0A3Q2HIZ6|A0A3Q2HIZ6_HORSE	Nucleoside diphosphate kinase (EC 2.7.4.6)	NME1								0.497009							NIIHGSDSVESAEK[8.0142]	MYO
tr|A0A3Q2HJ46|A0A3Q2HJ46_HORSE	Tropomyosin 1			9.21671	4.95604		2.06744	2.2866	1.81006					14.3766	6.70215		QLEDELVSLQK[8.0142]; QLEDELVSLQK[8.0142]K[8.0142]; SK[8.0142]QLEDELVSLQK[8.0142]; SK[8.0142]QLEDELVSLQK[8.0142]K[8.0142]	MYO
tr|A0A3Q2HJE2|A0A3Q2HJE2_HORSE	Ig-like domain-containing protein						0.517698	0.516248	0.383136								APWMEQEGPEYWER[10.0083]; FIAVGYVDDTQFVR[10.0083]; SWTAADTAAQISR[10.0083]	eMSC
tr|A0A3Q2HJF2|A0A3Q2HJF2_HORSE	AHNAK nucleoprotein	AHNAK							0.942972								FK[8.0142]MPEMNLK[8.0142]; ISMPDFDLNLK[8.0142]GPK[8.0142]; SSEVVLSGDDEEYQR[10.0083]	both
tr|A0A3Q2HJF4|A0A3Q2HJF4_HORSE	Proteasome subunit alpha type	PSMA6	0.708289	0.884751	0.967814		0.70815	0.902853	0.899089	0.627173			0.786138	1.06293	0.916578	0.984779	AINQGGLTSVAVR[10.0083]; ATAAGVK[8.0142]QTESTSFLEK[8.0142]K[8.0142]; C[57.0215]DPAGYYC[57.0215]GFK[8.0142]; GK[8.0142]DC[57.0215]AVIVTQK[8.0142]; GSSAGFDR[10.0083]HITIFSPEGR[10.0083]; HITIFSPEGR[10.0083]; ITENIGC[57.0215]VMTGMTADSR[10.0083]; K[8.0142]VPDK[8.0142]LLDSSTVTHLFK[8.0142]; LYQVEYAFK[8.0142]; QTESTSFLEK[8.0142]; QTESTSFLEK[8.0142]K[8.0142]; YEAANWK[8.0142]YK[8.0142]	both
tr|A0A3Q2HJP2|A0A3Q2HJP2_HORSE	Integrin beta	ITGB3	0.225966	0.294204	0.262618			0.293429									GALYEENTC[57.0215]TR[10.0083]	eMSC
tr|A0A3Q2HJQ9|A0A3Q2HJQ9_HORSE	Slit guidance ligand 2	SLIT2	0.104486	0.174305	0.209259		0.401593	0.242782	0.204505								C[57.0215]PTEC[57.0215]TC[57.0215]LDTVVR[10.0083]; GGC[57.0215]AGGQC[57.0215]C[57.0215]GPLR[10.0083]; LNNNEFTVLEATGIFK[8.0142]; LSGLGQPYC[57.0215]EC[57.0215]SSGYTGDSC[57.0215]DR[10.0083]EISC[57.0215]R[10.0083]GER[10.0083]; LSVASFNHMPK[8.0142]; NLYINSELQDFR[10.0083]	both
tr|A0A3Q2HJY4|A0A3Q2HJY4_HORSE	Proprotein convertase subtilisin/kexin type 1 inhibitor	PCSK1N				0.388516											ILAGSADSEAVAAPR[10.0083]	eMSC
tr|A0A3Q2HKA3|A0A3Q2HKA3_HORSE	AP complex subunit beta	AP1B1			0.146494		0.743275	0.400385	0.407562							0.0576676	APEVSQHVYQAYETILK[8.0142]N; DC[57.0215]PLNAEAVSSR[10.0083]	both
tr|A0A3Q2HKG1|A0A3Q2HKG1_HORSE	Glutaredoxin 3	GLRX3							0.42642								n[42.0106]AAGAAEAAAVVVEVGSAR[10.0083]	eMSC
tr|A0A3Q2HKN0|A0A3Q2HKN0_HORSE	Notch receptor 2	NOTCH2							1.61451								DAYEC[57.0215]TC[57.0215]QVGFTGK[8.0142]	MYO
tr|A0A3Q2HL41|A0A3Q2HL41_HORSE	Annexin	ANXA7					0.224989	0.193938	0.230899								GFGTDEQAIVDIVANR[10.0083]; VLIEILC[57.0215]TR[10.0083]	eMSC
tr|A0A3Q2HL82|A0A3Q2HL82_HORSE	F-actin-capping protein subunit beta	CAPZB	0.407309	0.748565	0.557178		0.856151	0.804738	0.933441					0.227271	0.519028	0.367876	GC[57.0215]WDSIHVVEVQEK[8.0142]; SGSGTMNLGGSLTR[10.0083]; STLNEIYFGK[8.0142]; n[42.0106]SDQQLDC[57.0215]ALDLMR[10.0083]; n[42.0106]SDQQLDC[57.0215]ALDLMR[10.0083]R[10.0083]	both
tr|A0A3Q2HLJ4|A0A3Q2HLJ4_HORSE	Tubulin beta chain	TUBB	0.628651	0.685032	0.57188	0.580241	0.659009	0.750745	0.854393	0.0488607	1.28512	0.865765	0.730202	0.493397	0.438964	0.45717	AILVDLEPGTMDSVR[10.0083]; AILVDLEPGTM[15.9949]DSVR[10.0083]; ALTVPELTQQVFDAK[8.0142]; EAESC[57.0215]DC[57.0215]LQGFQLTHSLGGGTGSGMGTLLISK[8.0142]; FPGQLNADLR[10.0083]; GHYTEGAELVDSVLDVVR[10.0083]; IMNTFSVVPSPK[8.0142]; IR[10.0083]EEYPDR[10.0083]; ISEQFTAMFR[10.0083]; ISVYYNEATGGK[8.0142]; LAVNMVPFPR[10.0083]; LAVNM[15.9949]VPFPR[10.0083]; LHFFMPGFAPLTSR[10.0083]; NMMAAC[57.0215]DPR[10.0083]; NM[15…	both
tr|A0A3Q2HLJ5|A0A3Q2HLJ5_HORSE	T-complex protein 1 subunit alpha (CCT-alpha)	TCP1					0.523085	0.543651	1.09469	0.249259					0.705619		DNK[8.0142]QAGVFEPTIVK[8.0142]VK[8.0142]; EQLAIAEFAR[10.0083]; GANDFMC[57.0215]DEMER[10.0083]; IC[57.0215]DDELILIK[8.0142]; LLEVEHPAAK[8.0142]; SLLVIPNTLAVNAAQDSTDLVAK[8.0142]; YPVNSINVLK[8.0142]	both
tr|A0A3Q2HLN3|A0A3Q2HLN3_HORSE	Heat shock protein family A (Hsp70) member 4 like	HSPA4L								0.0563202							VLATTFDPYLGGR[10.0083]	eMSC
tr|A0A3Q2HLV9|A0A3Q2HLV9_HORSE	Nidogen 2	NID2	0.342666	0.221449	0.341057	0.164813	0.25602	0.319711	0.316327						0.0371527		AAHFAPTHAFLATWAQVGAYEEAAR[10.0083]; AAPAVQQLSVDR[10.0083]; AAPAVQQLSVDR[10.0083]VFAWYAEDEGVLR[10.0083]; ASLEPGAEPETIISSGLMSPEGLAIDHVR[10.0083]R[10.0083]; C[57.0215]EC[57.0215]R[10.0083]PGYEFADDGHTC[57.0215]R[10.0083]; DGVISVDR[10.0083]DSGQFTDEYLPEQR[10.0083]; ESYNVQLELPAR[10.0083]; FALTSLVGPAGGDSEPTPVNPC[57.0215]YDGSHAC[57.0215]AMTAR[10.0083]; GNLYWTDWNR[10.0083]; HAFC[57.0215]TDYATGFC[57.0215]C[…	both
tr|A0A3Q2HLX7|A0A3Q2HLX7_HORSE	FERM domain containing kindlin 2	FERMT2	0.275454		0.438029		0.626589	0.41433	0.665142					0.0118465	0.191847		ILEAHQNVAQMSLIEAK[8.0142]; INQGWLDSSR[10.0083]; LLIPVADGMNEIWLR[10.0083]; TSTILGDITSIPELADYIK[8.0142]	both
tr|A0A3Q2HM18|A0A3Q2HM18_HORSE	Moesin	MSN	0.424155	0.504866	0.545025	0.53564	0.501472	0.588479	0.560346	0.733021	1.90648	2.23722	1.69108	0.237647	0.442624	0.349575	AK[8.0142]FYPEDVSEELIQDITQR[10.0083]; ALELEQER[10.0083]; ALTSELANAR[10.0083]; APDFVFYAPR[10.0083]; AQMVQEDLEK[8.0142]; AQQELEEQTR[10.0083]R[10.0083]; AQSEAEK[8.0142]LAK[8.0142]; EGILNDDIYC[57.0215]PPETAVLLASYAVQSK[8.0142]; ESEAVEWQQK[8.0142]; FVIK[8.0142]PIDK[8.0142]K[8.0142]; FYPEDVSEELIQDITQR[10.0083]; IAQDLEMYGVNYFSIK[8.0142]; IAQDLEM[15.9949]YGVNYFSIK[8.0142]; IGFPWSEIR[10.0083]; ILALC[57.021…	both
tr|A0A3Q2HMG5|A0A3Q2HMG5_HORSE	Carbonic anhydrase (EC 4.2.1.1)	CA2					5.10301		5.43835								AVQQPDGLAVVGVFLK[8.0142]	MYO
tr|A0A3Q2HN08|A0A3Q2HN08_HORSE	Cathepsin S	CTSS					1.24456	1.44982	1.52033								TGNLVSLSAQNLVDC[57.0215]STEK[8.0142]	MYO
tr|A0A3Q2HN28|A0A3Q2HN28_HORSE	Inter-alpha-trypsin inhibitor heavy chain H3	ITIH3								0.0418514			0.00420361				FAHNVVTTR[10.0083]; GK[8.0142]YEMYLK[8.0142]	both
tr|A0A3Q2HN97|A0A3Q2HN97_HORSE	Coatomer subunit beta'	COPB2		2.0317	1.98245		0.371034	0.59346	0.421976					0.562901	0.299167	0.42564	DNNQFASASLDR[10.0083]; GSNNVALGYDEGSIIVK[8.0142]; HSEVQQANLK[8.0142]; TFEVC[57.0215]DLPVR[10.0083]; VFNYNTLER[10.0083]; VHMFEAHSDYIR[10.0083]	both
tr|A0A3Q2HNC5|A0A3Q2HNC5_HORSE	Karyopherin subunit beta 1	KPNB1	0.402335	0.485686	0.468587		0.636906	0.799071	0.597707						0.254095		AAVENLPTFLVELSR[10.0083]; LAATNALLNSLEFTK[8.0142]; LLETTDR[10.0083]PDGHQNNLR[10.0083]; VLANPGNSQVAR[10.0083]; n[42.0106]MELITILEK[8.0142]	both
tr|A0A3Q2HND7|A0A3Q2HND7_HORSE	Rab GDP dissociation inhibitor	GDI1	0.59001	0.710141	0.521261	0.554199	0.518571	0.585838	0.621262	0.102115	0.408666			0.564119	0.353534	0.65465	FQLLEGPPEAMGR[10.0083]; FQLLEGPPEAM[15.9949]GR[10.0083]; FVAISDLYEPIDDGSESQVFC[57.0215]SR[10.0083]; K[8.0142]QNDVFGEADQ; K[8.0142]SDIYVC[57.0215]MISYAHNVAAQGK[8.0142]; LYSESLAR[10.0083]; MAGSAFDFENMK[8.0142]; MLLYTEVTR[10.0083]; NPYYGGESSSITPLEELYK[8.0142]; NTNDANSC[57.0215]QIIIPQNQVNR[10.0083]; QLIC[57.0215]DPSYIPDR[10.0083]; QLIC[57.0215]DPSYIPDR[10.0083]VR[10.0083]; SPYLYPLYGLGELPQGFAR[10.0083…	both
tr|A0A3Q2HNK3|A0A3Q2HNK3_HORSE	Interleukin enhancer binding factor 2	ILF2					3.44166	3.89128	3.22329								ILPTLEAVAALGNK[8.0142]; NQDLAPNSAEQASILSLVTK[8.0142]	MYO
tr|A0A3Q2HNK9|A0A3Q2HNK9_HORSE	Ribosome binding protein 1	RRBP1			0.331822				0.330487	0.0725644							DGQDTQASQAEADQQLAR[10.0083]; EQEITAVQAR[10.0083]; TILGETEGMLK[8.0142]	both
tr|A0A3Q2HNP9|A0A3Q2HNP9_HORSE	Calcium-transporting ATPase (EC 7.2.2.10)	ATP2B4		0.815399													GIIDSTVGEQR[10.0083]	eMSC
tr|A0A3Q2HNV2|A0A3Q2HNV2_HORSE	Insulin-like growth factor-binding protein 2	IGFBP2	0.980123	0.779984	0.881513	0.882991	0.687892	1.02038	0.815789	1.13778	4.91681		2.987	0.0801867	0.111697	0.0529289	C[57.0215]YPHPGSELPLQALVLGEGTC[57.0215]EK[8.0142]; EPGC[57.0215]GC[57.0215]C[57.0215]SVC[57.0215]AR[10.0083]; GDPEC[57.0215]HLFYNEQQEAR[10.0083]; GEC[57.0215]WC[57.0215]VNPNTGK[8.0142]; LAAC[57.0215]GPPPAAPPATESGAAGDAR[10.0083]; LEGEAC[57.0215]GVYTPR[10.0083]; LIQGAPTIR[10.0083]; TPC[57.0215]QQELDQVLER[10.0083]	both
tr|A0A3Q2HP00|A0A3Q2HP00_HORSE	ATP synthase subunit gamma	ATP5F1C								0.0144764							GLC[57.0215]GAIHSSVAK[8.0142]	MYO
tr|A0A3Q2HP30|A0A3Q2HP30_HORSE	Tropomyosin 4	TPM4	0.667831	0.410901	0.34198	0.559758	0.794098	0.695596	0.643162	0.863329	2.46871	1.87692	2.47843	0.33939	0.405498	0.285885	AEGDVAALNR[10.0083]; AEGDVAALNR[10.0083]R[10.0083]; IQALQQQADEAEDR[10.0083]; IQALQQQADEAEDR[10.0083]AQGLQR[10.0083]; LAQAK[8.0142]EENVGLHQTLDQTLNELNC[57.0215]I; TIDDLEEK[8.0142]LAQAK[8.0142]; TIDDLEEK[8.0142]LAQAK[8.0142]EENVGLHQTLDQTLNELNC[57.0215]I; n[42.0106]AGLNSLEAVK[8.0142]; n[42.0106]AGLNSLEAVK[8.0142]R[10.0083]	both
tr|A0A3Q2HP57|A0A3Q2HP57_HORSE	Insulin like growth factor 2 receptor	IGF2R	0.31222		0.122891		0.134983		0.223488					0.0261073	0.044907		LSSDVC[57.0215]STGDR[10.0083]; STTIYFSC[57.0215]DR[10.0083]; YSDNWEAVTR[10.0083]	eMSC
tr|A0A3Q2HPA3|A0A3Q2HPA3_HORSE	Sodium/potassium-transporting ATPase subunit alpha	ATP1A3							0.380025	0.043854							DGPNALTPPPTTPEWVK[8.0142]; GVGIISEGNETVEDIAAR[10.0083]; LIIVEGC[57.0215]QR[10.0083]; NITFFSTNC[57.0215]VEGTAR[10.0083]; R[10.0083]NPGGWVEK[8.0142]	both
tr|A0A3Q2HPC0|A0A3Q2HPC0_HORSE	Aspartyl aminopeptidase (EC 3.4.11.21)	DNPEP					0.265208	0.513539	0.523626						0.671925		ETAC[57.0215]TTGVLQTLTLFK[8.0142]; EVASSVGVPLQDLMVR[10.0083]; ISASPQHLTAFEEAIPK[8.0142]; NDSPC[57.0215]GSTIGPILASR[10.0083]; SPSPFHAVAEC[57.0215]R[10.0083]; YASNAVSEALIR[10.0083]	both
tr|A0A3Q2HPF0|A0A3Q2HPF0_HORSE	Integrin subunit alpha 3	ITGA3	0.141574	0.0704162	0.141027		0.0876106	0.0695544	0.0907396								SETLLSC[57.0215]GSDLTR[10.0083]; YTQVLWSGSEDQR[10.0083]R[10.0083]	eMSC
tr|A0A3Q2HPH0|A0A3Q2HPH0_HORSE	Thymopoietin	TMPO					0.241004		0.426725								PEFLEDPSVLTK[8.0142]; SSTPLPTISSSAENTR[10.0083]; YGVNPGPIVGTTR[10.0083]	both
tr|A0A3Q2HPM2|A0A3Q2HPM2_HORSE	Ras homolog family member A	RHOA							2.6533								HFC[57.0215]PNVPIILVGNK[8.0142]K[8.0142]; IGAFGYMEC[57.0215]SAK[8.0142]	MYO
tr|A0A3Q2HPN0|A0A3Q2HPN0_HORSE	Solute carrier family 25 member 3 (Phosphate carrier protein, mitochondrial) (Phosphate transport protein)	SLC25A3							0.279401	0.0190658							GSSASQVLQR[10.0083]; IQTQPGYANTLR[10.0083]	eMSC
tr|A0A3Q2HPS3|A0A3Q2HPS3_HORSE	Palmitoyl-protein thioesterase 1 (EC 3.1.2.22) (Palmitoyl-protein hydrolase 1)	PPT1	0.142338	0.110372	0.106977		0.23069	0.203465	0.202585								ETIPLQETTLYTQDR[10.0083]; LQQGYNAMGFSQGGQFLR[10.0083]	eMSC
tr|A0A3Q2HPX3|A0A3Q2HPX3_HORSE	Collagen type XII alpha 1 chain	COL12A1	0.259293	0.198012	0.438802	0.275634	0.345531	0.348861	0.680259					0.183633	0.273182	0.149383	ALALGALQNIR[10.0083]; DITDTSIGAYWTSAPGMVR[10.0083]; DVTHSTMNVLWEPVPGK[8.0142]; FNQMLNQIPNDYHSSR[10.0083]; GLTSSEPVSIMEK[8.0142]; GLTSSEPVSIM[15.9949]EK[8.0142]; GPGDLEAPSNLVISER[10.0083]; GTWDHGASDVSLYR[10.0083]; IGVLITDGK[8.0142]SQDDVEAPSK[8.0142]K[8.0142]; IIYSPTVGDPIDEYTTVPGR[10.0083]R[10.0083]; ILLTPMTAGSR[10.0083]; ITEVSPESFR[10.0083]; ITYQPSTGEGNEQTTTIGGR[10.0083]; IVEVFEIGPK[8.0142]; LGELV…	both
tr|A0A3Q2HQ78|A0A3Q2HQ78_HORSE	Arylsulfatase B	ARSB					3.62333	3.03886	3.55594								GVGFVASPLLK[8.0142]	MYO
tr|A0A3Q2HQD7|A0A3Q2HQD7_HORSE	Neuropilin	NRP2	0.209241		2.8538	0.244806	0.590795	0.883317	0.63768								EYLWTPSAAR[10.0083]; GGDSITAVEAR[10.0083]; IANEQISASSTYSDGR[10.0083]; IANEQISASSTYSDGR[10.0083]WTPQQSR[10.0083]; IPQAQPGEEWLQVDLGAPK[8.0142]; R[10.0083]FDPVPAQYVR[10.0083]; SGEIAIDDIR[10.0083]; SPVC[57.0215]MEFQYQATGGR[10.0083]; VFQANNDATEVVLNR[10.0083]; YYLVHQEPLESFQC[57.0215]NVPLGMESGR[10.0083]	both
tr|A0A3Q2HR15|A0A3Q2HR15_HORSE	Phosphatidylinositol transfer protein beta isoform	PITPNB					4.25644		3.36319								ELASNADC[57.0215]PQMC[57.0215]AYK[8.0142]; MIAPEGSLVFHEK[8.0142]	MYO
tr|A0A3Q2HRF8|A0A3Q2HRF8_HORSE	Semaphorin-3C	SEMA3C	0.336948						0.131004								DPYC[57.0215]AWDGHAC[57.0215]SR[10.0083]; IIATSQGLLIR[10.0083]; NHPLMYNSVYPVHR[10.0083]	eMSC
tr|A0A3Q2HRJ9|A0A3Q2HRJ9_HORSE	Retinoic acid receptor responder 1	RARRES1	0.805915	0.65338	0.708998		0.743728	0.690062	0.931684							0.534249	AALHFLNFR[10.0083]; YNSEEGEESLGK[8.0142]	both
tr|A0A3Q2HRL1|A0A3Q2HRL1_HORSE	Cytosol aminopeptidase (EC 3.4.11.1) (EC 3.4.11.5) (EC 3.4.13.23) (Cysteinylglycine-S-conjugate dipeptidase) (Leucine aminopeptidase 3) (Leucyl aminopeptidase) (Proline aminopeptidase) (Prolyl aminopeptidase)	LAP3					0.996359	2.07125	1.07186	0.289123							GFLFASGQNLAR[10.0083]; GSPDASEPPLVFVGK[8.0142]; HLMEAPANEMTPTK[8.0142]FAK[8.0142]; SWIEEQEMGSFLSVAK[8.0142]; TIQVDNTDAEGR[10.0083]	both
tr|A0A3Q2HRL2|A0A3Q2HRL2_HORSE	Cartilage oligomeric matrix protein	COMP								0.271174							SC[57.0215]VC[57.0215]AVGWAGNGLLC[57.0215]GR[10.0083]	eMSC
tr|A0A3Q2HRV7|A0A3Q2HRV7_HORSE	Profilin		0.426635	0.450695	0.415027		0.66066	0.841674	0.70446	2.23613	3.1827		2.86813				C[57.0215]YEMASHLR[10.0083]	eMSC
tr|A0A3Q2HRX4|A0A3Q2HRX4_HORSE	V-type proton ATPase catalytic subunit A (EC 7.1.2.2) (V-ATPase 69 kDa subunit) (Vacuolar proton pump subunit alpha)	ATP6V1A													0.0846231		LAEMPADSGYPAYLGAR[10.0083]	eMSC
tr|A0A3Q2HS96|A0A3Q2HS96_HORSE	Nuclear casein kinase and cyclin dependent kinase substrate 1	NUCKS1		5.38545	8.67917		6.25265	6.68459	6.14771								ATVTPSPVK[8.0142]GK[8.0142]; LK[8.0142]ATVTPSPVK[8.0142]; LK[8.0142]ATVTPSPVK[8.0142]GK[8.0142]	MYO
tr|A0A3Q2HSA5|A0A3Q2HSA5_HORSE	Serpin family B member 13	SERPINB13								0.0777853							INSWVESQTNEK[8.0142]	MYO
tr|A0A3Q2HSD4|A0A3Q2HSD4_HORSE	UBC core domain-containing protein								4.55699								IEINFPAEYPFK[8.0142]PPK[8.0142]; IYHPNIDEK[8.0142]	MYO
tr|A0A3Q2HSI9|A0A3Q2HSI9_HORSE	Laminin subunit gamma 1	LAMC1	0.733794	0.651484	0.676693	0.646125	0.703936	0.738282	0.732227	2.08674	1.30673	1.27166	0.0717539	0.307049	0.420977	0.306334	AC[57.0215]DC[57.0215]NPYGTVR[10.0083]; ADAAK[8.0142]ALAEEAAK[8.0142]; AR[10.0083]VESTEQLIEIASR[10.0083]; ATAESASEC[57.0215]LPC[57.0215]DC[57.0215]NGR[10.0083]; ATAESASEC[57.0215]LPC[57.0215]DC[57.0215]NGR[10.0083]SQEC[57.0215]YFDPELYR[10.0083]; C[57.0215]ELC[57.0215]DDGYFGDPLGR[10.0083]; C[57.0215]IYNTAGFYC[57.0215]DR[10.0083]; C[57.0215]QPGFHSLTEAGC[57.0215]R[10.0083]PC[57.0215]SC[57.0215]NPSGS…	both
tr|A0A3Q2HSS5|A0A3Q2HSS5_HORSE	Periostin	POSTN								0.0245107							NWYQGAIC[57.0215]GK[8.0142]	MYO
tr|A0A3Q2HT17|A0A3Q2HT17_HORSE	EGF like repeats and discoidin domains 3	EDIL3	0.376475	0.246399	0.219738		0.459338	0.382873	0.537598						0.312701		C[57.0215]SGPLGIEGGIISNQQITASSTHR[10.0083]; ILPWSWYGR[10.0083]; MELLGC[57.0215]ELSGC[57.0215]SEPLGMK[8.0142]; NVIDPPIYAR[10.0083]; SELLGC[57.0215]K[8.0142]EEE; SGHIQDYQITASSIFR[10.0083]; WYPYYAR[10.0083]	both
tr|A0A3Q2HT74|A0A3Q2HT74_HORSE	Heparan sulfate proteoglycan 2	HSPG2	0.295685	0.248218	0.276796	0.191928	0.296408	0.311732	0.36327	1.11177	3.40192	5.23544	2.42873	0.127303	0.12077	0.116433	AAGVPSATITWR[10.0083]; AELLQVLQSLEAVLIQTVYNTK[8.0142]; AGLSSGFIGC[57.0215]VR[10.0083]; AHSVEEC[57.0215]R[10.0083]C[57.0215]PIGYSGLSC[57.0215]ESC[57.0215]DAHFTR[10.0083]; ALEVEEC[57.0215]R[10.0083]C[57.0215]PPAYVGSSC[57.0215]QDC[57.0215]APGYTR[10.0083]; AMDFNGILTIR[10.0083]; AM[15.9949]DFNGILTIR[10.0083]; AQAGANTR[10.0083]PC[57.0215]PS; AQVEGLTC[57.0215]SHC[57.0215]R[10.0083]PHHFHLSAR[10.0083]; AT…	both
tr|A0A3Q2HTN4|A0A3Q2HTN4_HORSE	Glucosamine-6-phosphate isomerase (EC 3.5.99.6) (Glucosamine-6-phosphate isomerase)	GNPDA2							0.289238								TFNMDEYVGLPR[10.0083]	eMSC
tr|A0A3Q2HTV4|A0A3Q2HTV4_HORSE	Calsyntenin 1	CLSTN1	0.409705	0.346427	0.421978		0.633447	0.394356	0.667615		6.72326	3.44283			0.212876		AASEFESSEGVFLFPELR[10.0083]; EGLDLPVPEDSGR[10.0083]; IHGQNVPFDAVVVDK[8.0142]; LTVTAYDC[57.0215]GK[8.0142]	both
tr|A0A3Q2HU03|A0A3Q2HU03_HORSE	Dachsous cadherin-related 1	DCHS1												0.334237	0.306746		LAETGEGGGLGPR[10.0083]	eMSC
tr|A0A3Q2HU44|A0A3Q2HU44_HORSE	SWI/SNF related, matrix associated, actin dependent regulator of chromatin subfamily c member 2	SMARCC2							0.357816								YYEAADTVTQFDNVR[10.0083]	eMSC
tr|A0A3Q2HUK6|A0A3Q2HUK6_HORSE	H1.5 linker histone, cluster member	H1-5	2.61686	1.24305	1.35105	2.49673	0.268622	4.99469	4.81683					13.1441	11.5406	88.7491	ALAAGGYDVEK[8.0142]; ATGPPVSELITK[8.0142]; GTGASGSFK[8.0142]LNK[8.0142]; K[8.0142]ATGPPVSELITK[8.0142]; SLVSK[8.0142]GTLVQTK[8.0142]; n[42.0106]SETAPAETAAPAPVEK[8.0142]; n[42.0106]SETAPAETAAPAPVEK[8.0142]SPAK[8.0142]; n[42.0106]SETAPAETAAPAPVEK[8.0142]SPAK[8.0142]K[8.0142]	MYO
tr|A0A3Q2HUU3|A0A3Q2HUU3_HORSE	Histone H2A	H2AC5	2.71786	2.6897	3.50518	9.44653	3.45139	4.03553	4.7807					2.52599	7.31067		SSR[10.0083]AGLQFPVGR[10.0083]; VTIAQGGVLPNIQAVLLPK[8.0142]; VTIAQGGVLPNIQAVLLPK[8.0142]K[8.0142]TESHHK[8.0142]	both
tr|A0A3Q2HUY8|A0A3Q2HUY8_HORSE	S-adenosyl-L-homocysteine hydrolase NAD binding domain-containing protein	AHCY		1.82864	2.16907		1.26967	1.50041	1.84666						3.73198		GISEETTTGVHNLYK[8.0142]	MYO
tr|A0A3Q2HV44|A0A3Q2HV44_HORSE	BUB3 mitotic checkpoint protein	BUB3							0.374007								LYDVPANSMR[10.0083]; MHDLNTDQENLVGTHDAPIR[10.0083]; VAVEYLDPSPEVQK[8.0142]	both
tr|A0A3Q2HV53|A0A3Q2HV53_HORSE	RRM domain-containing protein	HNRNPC	5.98881	2.91895	8.33006		1.19909	2.15547	1.35947								GFAFVQYVNER[10.0083]; K[8.0142]SDVEAIFSK[8.0142]; MIAGQVLDINLAAEPK[8.0142]; VFIGNLNTLVVK[8.0142]	both
tr|A0A3Q2HVC3|A0A3Q2HVC3_HORSE	Chordin like 1	CHRDL1	0.278215	0.269266	0.509493		0.128154	0.343953	0.628674					0.140164	0.161773	0.196928	AK[8.0142]EELPGQSFDNK[8.0142]; IFTEGEAQISQMC[57.0215]SSR[10.0083]; LTC[57.0215]AFPVSVPDSC[57.0215]C[57.0215]R[10.0083]; MFEELHHFK[8.0142]; VC[57.0215]R[10.0083]GEGELSWEHSDGDIFR[10.0083]QPANR[10.0083]	both
tr|A0A3Q2HW82|A0A3Q2HW82_HORSE	Regucalcin (EC 3.1.1.17) (Gluconolactonase) (Senescence marker protein 30)	RGN															EEHIPDGMC[57.0215]IDTEGK[8.0142]	MYO
tr|A0A3Q2HW84|A0A3Q2HW84_HORSE	Nuclear migration protein nudC (Nuclear distribution protein C homolog)	NUDC	2.03365	1.36445	2.67346	2.51123	1.54764	1.3433	1.07954		0.194951			16.7562	2.59719	2.93612	FMDQHPEMDFSK[8.0142]; LITQTFSHHNQLAQK[8.0142]; LSDLDSETR[10.0083]; LVSSDPEINTK[8.0142]; LVSSDPEINTK[8.0142]K[8.0142]; WTQTLSELDLAVPFR[10.0083]	both
tr|A0A3Q2HWB5|A0A3Q2HWB5_HORSE	Programmed cell death 6 interacting protein	PDCD6IP		4.70653	1.42616	0.311598	1.0785	1.93759	1.42898					22.4637	13.9406		LLDEEEATDSDLR[10.0083]; LQHAAELIK[8.0142]; MVPVSVQQALAAYNQR[10.0083]; NIQVSHQEFSK[8.0142]; STPVNVPISQK[8.0142]; STSVIEQGGIQTVDQLIK[8.0142]; TMQGSEVVNVLK[8.0142]; TSEVDLAK[8.0142]PLVK[8.0142]; n[42.0106]ASFISVQLK[8.0142]K[8.0142]	both
tr|A0A3Q2HWE7|A0A3Q2HWE7_HORSE	MacroH2A.1 histone	MACROH2A1	13.7557				4.55049	12.0741	9.49416								AASADSTTEGTPADGFTVLSTK[8.0142]; GVTIASGGVLPNIHPELLAK[8.0142]	MYO
tr|A0A3Q2HWP9|A0A3Q2HWP9_HORSE	Transitional endoplasmic reticulum ATPase (EC 3.6.4.6) (15S Mg(2+)-ATPase p97 subunit) (Valosin-containing protein)	VCP	1.67318	0.739203	0.908274	1.05715	1.35818	1.38752	1.29722	0.157851				1.36135	1.46184	1.17147	AHVIVMAATNR[10.0083]PNSIDPALR[10.0083]R[10.0083]; AIANEC[57.0215]QANFISIK[8.0142]; EDEEESLNEVGYDDIGGC[57.0215]R[10.0083]; ELQELVQYPVEHPDK[8.0142]FLK[8.0142]; ESIESEIR[10.0083]R[10.0083]; EVDIGIPDATGR[10.0083]; GILLYGPPGTGK[8.0142]; GVLFYGPPGC[57.0215]GK[8.0142]; IVSQLLTLMDGLK[8.0142]; K[8.0142]SPVAK[8.0142]DVDLEFLAK[8.0142]; LADDVDLEQVANETHGHVGADLAALC[57.0215]SEAALQAIR[10.0083]; LAGESESNLR[10.008…	both
tr|A0A3Q2HWQ6|A0A3Q2HWQ6_HORSE	Complement C3	C3					1.31877	9.16681	0.718122								SDLDEDIMPEEDIVSR[10.0083]	eMSC
tr|A0A3Q2HWW0|A0A3Q2HWW0_HORSE	Coatomer subunit alpha	COPA					0.814306	0.455494	0.795654								TLDLPIYVTR[10.0083]; VLTIDPTEFK[8.0142]; YAVTTGDYGIIR[10.0083]	both
tr|A0A3Q2HWX6|A0A3Q2HWX6_HORSE	Elongin-A				4.2457		1.71308	2.02994	2.05572						65.6814		GAK[8.0142]AEEILEK[8.0142]; VLEQLTGQTPVFSK[8.0142]	MYO
tr|A0A3Q2HX27|A0A3Q2HX27_HORSE	peptidylprolyl isomerase (EC 5.2.1.8)	FKBP4							0.171163								EGTGTEMPMIGDR[10.0083]	eMSC
tr|A0A3Q2HX48|A0A3Q2HX48_HORSE	Prohibitin									0.0544182							LGLDYEER[10.0083]	eMSC
tr|A0A3Q2HX57|A0A3Q2HX57_HORSE	GRIP1 associated protein 1	GRIPAP1					0.15366	0.165229	0.165339								LQEELAK[8.0142]LSEK[8.0142]	MYO
tr|A0A3Q2HX96|A0A3Q2HX96_HORSE	Acyl-CoA thioester hydrolase/bile acid-CoA amino acid N-acetyltransferase domain-containing protein		0.411584	0.291687	0.158527												n[42.0106]AATVTVEPAGR[10.0083]	eMSC
tr|A0A3Q2HXB2|A0A3Q2HXB2_HORSE	IQ motif containing GTPase activating protein 1	IQGAP1			0.534135		1.92131	0.379077	0.832986					0.83849	1.27218		ALESGDMNTVWK[8.0142]; ATFYGEQVDYYK[8.0142]; EEIQSSISGVTAAYNR[10.0083]; EQLWLANEGLITK[8.0142]; FQPGETLTEILETPATSEQEAEHQR[10.0083]; GGGWDEPADFVQNSMQLSR[10.0083]; GGYYYYHNLETK[8.0142]; ILAIGLINEALDEGDAQK[8.0142]; LIFQMPQNK[8.0142]; LQQTYAALNSK[8.0142]; LTELGTVDPK[8.0142]; QIPAITC[57.0215]IQSQWR[10.0083]; QLSSSVTGLTNIEEENC[57.0215]QR[10.0083]; SNQQLENDLNLMDIK[8.0142]; YGIQMPAFSK[8.0142]	both
tr|A0A3Q2HXD5|A0A3Q2HXD5_HORSE	Vimentin	VIM	0.311098	0.303986	0.410627	0.460952	0.557839	0.749445	0.891608	0.226556				0.180986	0.365802	0.221205	DNLAEDIM[15.9949]R[10.0083]; EEAESTLQSFR[10.0083]; EMEENFAVEAANYQDTIGR[10.0083]; EM[15.9949]EENFAVEAANYQDTIGR[10.0083]; ETNLESLPLVDTHSK[8.0142]; EYQDLLNVK[8.0142]; FADLSEAANR[10.0083]; FADLSEAANR[10.0083]NNDALR[10.0083]; ILLAELEQLK[8.0142]GQGK[8.0142]; ISLPLPNFSSLNLR[10.0083]; K[8.0142]VESLQEEIAFLK[8.0142]; LGDLYEEEMR[10.0083]; LGDLYEEEMR[10.0083]ELR[10.0083]; LGDLYEEEM[15.9949]R[10.0083]; LQEEMV…	both
tr|A0A3Q2HXH3|A0A3Q2HXH3_HORSE	COP9 signalosome subunit 3	COPS3															SMGSQEDDSGNK[8.0142]PSSYS	MYO
tr|A0A3Q2HXM5|A0A3Q2HXM5_HORSE	Alpha-galactosidase (EC 3.2.1.-)	NAGA	0.873971	0.770358	0.785751	0.238312	0.716106	1.00088	0.674028					0.364373	0.352753	0.463552	DLGYTYLNIDDC[57.0215]WIGGR[10.0083]; INQDPLGIQGR[10.0083]; LDGC[57.0215]FSTPEER[10.0083]; NYDDIQDSWR[10.0083]; TISAQNMDILQNPLMIK[8.0142]; TISAQNMDILQNPLM[15.9949]IK[8.0142]; VVQDAQTFAEWK[8.0142]	both
tr|A0A3Q2HYP0|A0A3Q2HYP0_HORSE	Cleavage and polyadenylation specificity factor subunit 6	CPSF6							0.212864								TPLSEAEFEEIMNR[10.0083]	eMSC
tr|A0A3Q2HYQ6|A0A3Q2HYQ6_HORSE	D-aminoacyl-tRNA deacylase (EC 3.1.1.96)	DTD1							0.130736								ASVTVGGEQISAIGR[10.0083]	eMSC
tr|A0A3Q2HYX1|A0A3Q2HYX1_HORSE	AU RNA binding methylglutaconyl-CoA hydratase	AUH								0.16228							SEVPGIFC[57.0215]AGADLK[8.0142]	MYO
tr|A0A3Q2HZ51|A0A3Q2HZ51_HORSE	Hepatocyte growth factor-regulated tyrosine kinase substrate	HGS					4.27567	4.30725	3.03792								VC[57.0215]EPC[57.0215]YEQLNK[8.0142]	MYO
tr|A0A3Q2HZB2|A0A3Q2HZB2_HORSE	Ubiquitin carboxyl-terminal hydrolase (EC 3.4.19.12)	USP14	0.216653	0.555942	0.417946		0.280685	0.670489									R[10.0083]VEIMEEESEQ	eMSC
tr|A0A3Q2HZH3|A0A3Q2HZH3_HORSE	C-X-C motif chemokine	MIP-2BETA	0.220044		0.341564	0.398204	0.392508	0.431698	0.562428								AC[57.0215]LNPAAPMVK[8.0142]; AC[57.0215]LNPAAPM[15.9949]VK[8.0142]; C[57.0215]QC[57.0215]LQTVQGIHQK[8.0142]	MYO
tr|A0A3Q2HZV8|A0A3Q2HZV8_HORSE	thioredoxin-dependent peroxiredoxin (EC 1.11.1.24)	PRDX4	0.446284	0.219149	0.2989	0.158689	0.180091	0.208483	0.385439								DYGVYLEDSGHTLR[10.0083]; ISK[8.0142]PAPYWEGTAVINGEFK[8.0142]; LVQAFQYTDK[8.0142]; QITLNDLPVGR[10.0083]; SINTEVVAC[57.0215]SVDSQFTHLAWINTPR[10.0083]; TR[10.0083]EEEC[57.0215]HFYAGGQVYPGEASR[10.0083]; VSVADHSLHLSK[8.0142]	both
tr|A0A3Q2HZW8|A0A3Q2HZW8_HORSE	Vascular endothelial growth factor C	VEGFC						0.31324	0.356533								FQHQTC[57.0215]SC[57.0215]YR[10.0083]; TC[57.0215]PTNYVWNNR[10.0083]	eMSC
tr|A0A3Q2I006|A0A3Q2I006_HORSE	V-type proton ATPase subunit G	ATP6V1G2								0.007283							EEAQMEVEQYR[10.0083]	eMSC
tr|A0A3Q2I053|A0A3Q2I053_HORSE	RAB11A, member RAS onco family	RAB11A			0.563245		0.439653	0.518551	0.569307							0.0311299	AQIWDTAGQER[10.0083]; GAVGALLVYDIAK[8.0142]; STIGVEFATR[10.0083]	both
tr|A0A3Q2I089|A0A3Q2I089_HORSE	Histone H2A	H2AC19				3.00565	1.4586	1.10492	1.94863								NDEELNK[8.0142]LLGK[8.0142]	MYO
tr|A0A3Q2I0A5|A0A3Q2I0A5_HORSE	Actinin alpha 1	ACTN1					2.5357	1.56573	1.96383								VLAVNQENEQLMEDYEK[8.0142]	MYO
tr|A0A3Q2I0B3|A0A3Q2I0B3_HORSE	Tetraspanin	CD81							2.41472								QFYDQALQQAVVDDDANNAK[8.0142]; TFHETLNC[57.0215]C[57.0215]GSSTLTALTTSVLK[8.0142]	MYO
tr|A0A3Q2I0E0|A0A3Q2I0E0_HORSE	Ras-related protein Rab-14 (EC 3.6.5.2)	RAB14								0.0760905							TGENVEDAFLEAAK[8.0142]	MYO
tr|A0A3Q2I0V0|A0A3Q2I0V0_HORSE	Zyxin	ZYX			0.180904	0.561542	0.180491		0.288988								C[57.0215]NTC[57.0215]GQPITDR[10.0083]; QNVAVNEFC[57.0215]GR[10.0083]	eMSC
tr|A0A3Q2I128|A0A3Q2I128_HORSE	C1q and TNF related 3	C1QTNF3	0.856817	0.757512	0.862325	0.615282	0.986069	0.616163	0.710515		0.641125		0.228485	0.624051	0.401641	0.597523	C[57.0215]C[57.0215]HGDYSFR[10.0083]; FSTFAGFLLFETK[8.0142]; LAK[8.0142]GDEVWLR[10.0083]; SDTSSNHAVLK[8.0142]	both
tr|A0A3Q2I129|A0A3Q2I129_HORSE	Tripartite motif containing 28	TRIM28		0.324646	0.194981		0.802106										SGEGEVSGLMR[10.0083]	eMSC
tr|A0A3Q2I158|A0A3Q2I158_HORSE	RNA helicase (EC 3.6.4.13)	EIF4A3	0.121569	0.283542	0.185244												n[42.0106]AATATMATSGSAR[10.0083]	eMSC
tr|A0A3Q2I189|A0A3Q2I189_HORSE	N-acetylglucosamine-6-sulfatase (EC 3.1.6.14) (Glucosamine-6-sulfatase)	GNS	0.264203	0.283791	0.407934	0.249602	0.551907	0.469548	0.537455					0.0129823	0.0470022		IQEPNTFPAILR[10.0083]; LMMLQSC[57.0215]SGPTC[57.0215]R[10.0083]; LM[15.9949]MLQSC[57.0215]SGPTC[57.0215]R[10.0083]; SMC[57.0215]GYQTFFAGK[8.0142]; SM[15.9949]C[57.0215]GYQTFFAGK[8.0142]; TFQNVFAPR[10.0083]; TPGVFDPGYR[10.0083]; TPGVFDPGYR[10.0083]FDPR[10.0083]; WQTLLSVDDLVEK[8.0142]	both
tr|A0A3Q2I1E7|A0A3Q2I1E7_HORSE	Transcription elongation regulator 1	TCERG1							0.928739								YLVLDC[57.0215]VPEER[10.0083]	eMSC
tr|A0A3Q2I1M9|A0A3Q2I1M9_HORSE	Polyadenylate-binding protein (PABP)	PABPC1		0.681179	0.634764		0.91136	1.69696	0.818323					0.654551	0.882121		ALDTMNFDVIK[8.0142]; EFSPFGTITSAK[8.0142]; FSPAGPILSIR[10.0083]; GFGFVC[57.0215]FSSPEEATK[8.0142]; QAHLTNQYMQR[10.0083]; SLGYAYVNFQQPADAER[10.0083]; YQGVNLYVK[8.0142]	both
tr|A0A3Q2I1N3|A0A3Q2I1N3_HORSE	Parvin alpha	PARVA							0.341568								QIQEEITGNTEALSGR[10.0083]; n[42.0106]ATSPQK[8.0142]SPSVPK[8.0142]SPTPK[8.0142]	both
tr|A0A3Q2I1T1|A0A3Q2I1T1_HORSE	Actinin alpha 2	ACTN2				0.327475			2.47858	3.60221							ASFNHFDR[10.0083]; LVSIGAEEIVDGNVK[8.0142]; TIPWLENR[10.0083]	both
tr|A0A3Q2I1T2|A0A3Q2I1T2_HORSE	Calcium-transporting ATPase (EC 7.2.2.10)	ATP2B3		0.183725	0.0987773			0.319874	3.0017								MVTGDNINTAR[10.0083]; QVVAVTGDGTNDGPALK[8.0142]	both
tr|A0A3Q2I1Y0|A0A3Q2I1Y0_HORSE	Pleckstrin homology domain containing O2	PLEKHO2															SPGNK[8.0142]VSDIK[8.0142]FQAPSGEEK[8.0142]	MYO
tr|A0A3Q2I2H4|A0A3Q2I2H4_HORSE	phosphoserine transaminase (EC 2.6.1.52)	PSAT1		7.65453	1.62557		1.29372	1.43884	1.26936					1.53843	1.39748	1.76091	AAEEAK[8.0142]K[8.0142]FGTVTIVHPK[8.0142]; ASLYNAVTIEDVQK[8.0142]; ASLYNAVTIEDVQK[8.0142]LAAFMK[8.0142]NFLEMHQL; C[57.0215]ADYVVTGAWSAK[8.0142]; ELLAVPDNYK[8.0142]; FGTVTIVHPK[8.0142]; GVGISVLEMSHR[10.0083]; IVNNTENLVR[10.0083]; SVLLEIQK[8.0142]ELLDYK[8.0142]; n[42.0106]MDAPTQVVNFGPGPAK[8.0142]	both
tr|A0A3Q2I2N3|A0A3Q2I2N3_HORSE	Chitinase domain-containing protein 1	CHID1	0.344552		0.449547		0.459467	0.619562	1.02123								AC[57.0215]VQVLDPMSK[8.0142]; GLVVTDLR[10.0083]AEDVVLEHR[10.0083]; MVWDSQAAEHFFEYK[8.0142]K[8.0142]	both
tr|A0A3Q2I2V3|A0A3Q2I2V3_HORSE	Cathepsin D (EC 3.4.23.5)	CTSD	2.19768	2.35936	1.75107	1.33991	1.55284	1.77197	1.18822	0.136047	0.0387728		0.243324	11.9336	5.1779	12.1201	AIGAVPLIQGEYMIPC[57.0215]EK[8.0142]; AIGAVPLIQGEYMIPC[57.0215]EK[8.0142]VSSLPEVTVK[8.0142]; AIGAVPLIQGEYM[15.9949]IPC[57.0215]EK[8.0142]; AIGAVPLIQGEYM[15.9949]IPC[57.0215]EK[8.0142]VSSLPEVTVK[8.0142]; DPAAQPGGELMLGGIDSK[8.0142]; FDGILGMAYPR[10.0083]; FDGILGM[15.9949]AYPR[10.0083]; GGC[57.0215]EAIVDTGTSLIVGPVEEVR[10.0083]; GGC[57.0215]EAIVDTGTSLIVGPVEEVR[10.0083]ELQK[8.0142]; ISVNNVLPVFDNLMEQK[8.…	both
tr|A0A3Q2I334|A0A3Q2I334_HORSE	Superoxide dismutase [Cu-Zn] (EC 1.15.1.1)	SOD3	0.643886	0.251705	0.482013	0.0732238	0.411546	0.371471	0.557774								AVVVHAGEDDLGR[10.0083]; DAALHAAC[57.0215]HVQPSATLDAAQPR[10.0083]; GNLAASLSGPHSIVGR[10.0083]; LAC[57.0215]C[57.0215]VVGVC[57.0215]GPAPWAR[10.0083]; QGGSGR[10.0083]DAALHAAC[57.0215]HVQPSATLDAAQPR[10.0083]; VTEIWQELLQR[10.0083]	eMSC
tr|A0A3Q2I375|A0A3Q2I375_HORSE	UTP--glucose-1-phosphate uridylyltransferase (EC 2.7.7.9)	UGP2			3.51122				0.702474								ADVK[8.0142]GGTLTQYEGK[8.0142]; GLPDNISSVLNK[8.0142]; INK[8.0142]ESLLPVAK[8.0142]	MYO
tr|A0A3Q2I388|A0A3Q2I388_HORSE	Arp2/3 complex 34 kDa subunit	ARPC2							1.43618								DNTINLIHTFR[10.0083]; DYLHYHIK[8.0142]; NC[57.0215]FASVFEK[8.0142]	both
tr|A0A3Q2I3A2|A0A3Q2I3A2_HORSE	Serine/threonine-protein phosphatase CPPED1 (EC 3.1.3.16) (Calcineurin-like phosphoesterase domain-containing protein 1)	LOC111772263					0.312947		0.312293								AWSTGEC[57.0215]DSGGDEWGQETR[10.0083]	eMSC
tr|A0A3Q2I3G5|A0A3Q2I3G5_HORSE	Cadherin-13	CDH13	0.100795		0.0636303		0.0383127	0.126602	0.0687105		0.125568		0.155018				INENTGSVSVTR[10.0083]	eMSC
tr|A0A3Q2I3N3|A0A3Q2I3N3_HORSE	Collagen type IV alpha 2 chain	COL4A2	0.514862	0.875239	0.866551	0.959466	0.866988	0.729824	0.863431					0.54773	0.673091	0.633394	AHNQDLGLAGSC[57.0215]LAR[10.0083]; ATPFIEC[57.0215]NGGR[10.0083]; C[57.0215]SVC[57.0215]EAPAVAIAVHSQDVSIPHC[57.0215]PAGWR[10.0083]; FSTMPFLYC[57.0215]NPGDVC[57.0215]YYASR[10.0083]; GDPGPPGPPPIILPGMK[8.0142]; GLPGTPGAVGSPGIAGIPQK[8.0142]; GSPGMDGFQGLLGLK[8.0142]; HSQTDQEPMC[57.0215]PVGMNK[8.0142]; LWSGYSLLYFEGQEK[8.0142]; R[10.0083]GPPGAQGEMGPQGPPGEPGLR[10.0083]; SVSIGYLLVK[8.0142]	both
tr|A0A3Q2I3T1|A0A3Q2I3T1_HORSE	Calponin	CNN3			1.17573												AGQSVIGLQMGTNK[8.0142]; GASQAGMLAPGTR[10.0083]R[10.0083]	both
tr|A0A3Q2I3W7|A0A3Q2I3W7_HORSE	CXADR like membrane protein	CLMP							1.27752								YAWSNVILK[8.0142]	MYO
tr|A0A3Q2I3Z7|A0A3Q2I3Z7_HORSE	Large ribosomal subunit protein uL2 (60S ribosomal protein L8)	RPL8							3.25529								ASGNYATVISHNPETK[8.0142]; ASGNYATVISHNPETK[8.0142]K[8.0142]	MYO
tr|A0A3Q2I4T2|A0A3Q2I4T2_HORSE	Alpha-1,4 glucan phosphorylase (EC 2.4.1.1)	PYGL							2.1707	0.118587					2.24716		DGWQVEEADDWLR[10.0083]; DIWNVEPSDLK[8.0142]; DYFFALAHTVR[10.0083]; EYYEALPELR[10.0083]; FSQFLEK[8.0142]EYK[8.0142]; GIVGVENVAELK[8.0142]K[8.0142]; LAIDQIDNGFFSPK[8.0142]; LITSVADVVNNDPVVGSK[8.0142]; TQVFK[8.0142]DFSELEPDK[8.0142]FQNK[8.0142]; VIPATDLSQQISTAGTEASGTGNMK[8.0142]; VLYPNDNFFEGK[8.0142]; YEYGIFNQK[8.0142]	both
tr|A0A3Q2I4U9|A0A3Q2I4U9_HORSE	Inactive serine protease PAMR1 (Peptidase domain-containing protein associated with muscle regeneration 1) (Regeneration-associated muscle protease homolog)	PAMR1							0.342031								DLSTSFQESR[10.0083]	eMSC
tr|A0A3Q2I4V9|A0A3Q2I4V9_HORSE	Myosin light chain 12B	MYL12B	0.473647	0.376907		0.404665	0.476993	0.692271	0.544656	0.513094							FTDEEVDELYR[10.0083]; GNFNYIEFTR[10.0083]	eMSC
tr|A0A3Q2I4Z5|A0A3Q2I4Z5_HORSE	Myotrophin	MTPN				2.05245											GPDGLTAFEATDNQAIK[8.0142]	MYO
tr|A0A3Q2I544|A0A3Q2I544_HORSE	Large ribosomal subunit protein eL14 (60S ribosomal protein L14)	RPL14							0.0606785					0.248625	0.127546		LVAIVDVIDQNR[10.0083]; QAWQK[8.0142]ADINTK[8.0142]	both
tr|A0A3Q2I576|A0A3Q2I576_HORSE	protein-serine/threonine phosphatase (EC 3.1.3.16)	PPM1B		0.181059													IQNAGGSVMIQR[10.0083]	eMSC
tr|A0A3Q2I591|A0A3Q2I591_HORSE	Actin-related protein 2/3 complex subunit	ARPC1B			5.86182		2.05946	1.86922	1.98829								ASSEGGAATGAGLDSLHK[8.0142]; ASSEGGAATGAGLDSLHK[8.0142]NSVSQISVLSGGK[8.0142]; ASSEGGAATGAGLDSLHK[8.0142]NSVSQISVLSGGK[8.0142]AK[8.0142]; C[57.0215]SQFC[57.0215]TTGMDGGMSIWDVK[8.0142]; K[8.0142]ASSEGGAATGAGLDSLHK[8.0142]; K[8.0142]ASSEGGAATGAGLDSLHK[8.0142]NSVSQISVLSGGK[8.0142]; NSVSQISVLSGGK[8.0142]; SLESALK[8.0142]DLK[8.0142]; VAWVSHDSTVC[57.0215]LADAEK[8.0142]; VAWVSHDSTVC[57.0215]LADAEK[8.0142]…	MYO
tr|A0A3Q2I5B1|A0A3Q2I5B1_HORSE	Histone H1.0 (Histone H1(0))	H1-0 LOC111771136		0.106123													LVTTGVLK[8.0142]QTK[8.0142]	MYO
tr|A0A3Q2I5S5|A0A3Q2I5S5_HORSE	Small nuclear ribonucleoprotein E (snRNP-E) (Sm protein E)	SNRPE					0.190867	0.323707									VMVQPINLIFR[10.0083]	eMSC
tr|A0A3Q2I5S8|A0A3Q2I5S8_HORSE	Actinin alpha 4	ACTN4	0.772863	0.751427	0.724775	0.995158	0.92176	0.89651	0.893101	0.774893	1.961	3.04131	2.17409	0.397438	0.557929	0.29268	AAPFNNWMESAMEDLQDMFIVHTIEEIEGLISAHDQFK[8.0142]; AAPFNNWMESAM[15.9949]EDLQDMFIVHTIEEIEGLISAHDQFK[8.0142]; AAPFNNWM[15.9949]ESAMEDLQDMFIVHTIEEIEGLISAHDQFK[8.0142]; AIMTYVSSFYHAFSGAQK[8.0142]; ALDFIASK[8.0142]GVK[8.0142]; ASIHEAWTDGK[8.0142]; ASIHEAWTDGK[8.0142]EAMLK[8.0142]; C[57.0215]QLEINFNTLQTK[8.0142]; DGLAFNALIHR[10.0083]; DQALLEEQSK[8.0142]; DYETATLSDIK[8.0142]; EALEK[8.0142]TEK[8.0142]QLETID…	both
tr|A0A3Q2I5T2|A0A3Q2I5T2_HORSE	Cystatin C	CST3	0.871861	1.6896	1.12745		2.12098	1.05596	1.0252								QLVGGISEADISEQGVQQALDFALSEYNK[8.0142]; SQPNLATC[57.0215]PFHDPLR[10.0083]K[8.0142]; TVC[57.0215]SFQIYTVPWMGTMSVVK[8.0142]	both
tr|A0A3Q2I6V8|A0A3Q2I6V8_HORSE	protein deglycase (EC 3.5.1.124) (Maillard deglycase) (Parkinsonism-associated deglycase) (Protein DJ-1) (Protein/nucleic acid deglycase DJ-1)	PARK7			3.97201		0.568154		0.81435						0.663845		DVVIC[57.0215]PDASLEDAK[8.0142]K[8.0142]; GAEEMETVIPVDVMR[10.0083]	both
tr|A0A3Q2I6Z2|A0A3Q2I6Z2_HORSE	Alanine--tRNA ligase (EC 6.1.1.7) (Protein lactyltransferase AARS1)	AARS1 AARS			0.485248		0.409261	3.17124	0.756903					0.267529	0.359964		AVFDETYPDPVR[10.0083]; GSLVAPDR[10.0083]LR[10.0083]; ITC[57.0215]LC[57.0215]QVPQNAANR[10.0083]; IVAVTGAEAQK[8.0142]; K[8.0142]AEEIANEMIEAAK[8.0142]PVYTQDC[57.0215]SLAAAK[8.0142]; LYVTYFGGDEAAGLEPDLEC[57.0215]K[8.0142]; MSNYDTDLFVPYFEAIQK[8.0142]; QIWQNLGLDDTK[8.0142]; SLSVMEGK[8.0142]VK[8.0142]; VGADDADGIDMAYR[10.0083]; n[42.0106]MDSTLTASEIR[10.0083]	both
tr|A0A3Q2I7A4|A0A3Q2I7A4_HORSE	14 kDa phosphohistidine phosphatase (EC 3.9.1.3) (Phosphohistidine phosphatase 1) (Protein histidine phosphatase)	MAMDC4						0.105182	0.686867						0.191627		AR[10.0083]YPDYEVTWADDGY; GYGC[57.0215]EC[57.0215]LGGGR[10.0083]; VHAAPPSGTPAGESK[8.0142]	both
tr|A0A3Q2I7G4|A0A3Q2I7G4_HORSE	Multiple inositol polyphosphate phosphatase 1 (EC 3.1.3.62) (EC 3.1.3.80) (2,3-bisphosphoglycerate 3-phosphatase)	MINPP1						0.857587									R[10.0083]DPELLEETC[57.0215]TPVQLVALIR[10.0083]; SSC[57.0215]TLFQDIFQHLDK[8.0142]AVEQK[8.0142]	both
tr|A0A3Q2I8H5|A0A3Q2I8H5_HORSE	LUC7 like	LUC7L					0.715226		0.36005								VC[57.0215]EVC[57.0215]SAYLGLHDNDR[10.0083]R[10.0083]	eMSC
tr|A0A3Q2I8H8|A0A3Q2I8H8_HORSE	Galectin-3-binding protein (Lectin galactoside-binding soluble 3-binding protein)	LGALS3BP	0.777239	1.26867	0.636419	0.478604	0.989774	1.03807	0.900381						3.57642		ASHGEVEDLVEK[8.0142]; FSC[57.0215]SSDEPPILGLSK[8.0142]; FVAHVADFK[8.0142]GSK[8.0142]; GQWGTVC[57.0215]DNLWDLTDAR[10.0083]; ILQALEFHTVPFR[10.0083]; LASAYGAEQLQSYC[57.0215]GR[10.0083]; SGYVDPTIGYENK[8.0142]	both
tr|A0A3Q2I8P4|A0A3Q2I8P4_HORSE	Myosin heavy chain 10	MYH10													3.51424		AVIYNPATQADWTAK[8.0142]; QLLQANPILESFGNAK[8.0142]	MYO
tr|A0A3Q2I8Q1|A0A3Q2I8Q1_HORSE	40S ribosomal protein S12						0.772275		0.551026								TALIHDGLAR[10.0083]	eMSC
tr|A0A3Q2I8Q3|A0A3Q2I8Q3_HORSE	Translin associated factor X	TSNAX							0.310628								ILQVAQELSGEDMHQFHR[10.0083]	eMSC
tr|A0A3Q2I8U0|A0A3Q2I8U0_HORSE	T-complex protein 1 subunit delta	CCT4			0.4868				0.890443	0.221012							ALIAGGGAPEIELALR[10.0083]; GIHPTIISESFQK[8.0142]; TLSGMESYC[57.0215]VR[10.0083]; VIDPATATSVDLR[10.0083]; VVSQYSSLLSPMSVNAVMK[8.0142]	both
tr|A0A3Q2I9I7|A0A3Q2I9I7_HORSE	Synaptic vesicle glycoprotein 2A	SV2A								0.673187							EELAQQYEAILR[10.0083]; HLQAVDYAAR[10.0083]	eMSC
tr|A0A3Q2I9R9|A0A3Q2I9R9_HORSE	Glutathione S-transferase (EC 2.5.1.18)					3.62889			0.285507								LLLEYTDSNYEEK[8.0142]; n[42.0106]AMTLGYWDIR[10.0083]	both
tr|A0A3Q2IA43|A0A3Q2IA43_HORSE	Large ribosomal subunit protein uL30 (60S ribosomal protein L7)	RPL7		0.268847	0.25426				0.778895	0.704203					0.200239		IALTDNSLIAR[10.0083]; IVEPYIAWGYPNLK[8.0142]	both
tr|A0A3Q2IA99|A0A3Q2IA99_HORSE	Non-selective voltage-gated ion channel VDAC1 (Voltage-dependent anion-selective channel protein 1)	VDAC1						8.20151		0.00545652							YQIDPDAC[57.0215]FSAK[8.0142]	MYO
tr|A0A3Q2IAD9|A0A3Q2IAD9_HORSE	Prolyl 4-hydroxylase subunit alpha-1 (EC 1.14.11.2) (Procollagen-proline,2-oxoglutarate-4-dioxygenase subunit alpha-1)	P4HA1	0.092917	0.677448	0.483344			0.632918	0.514239					1.09544	0.856865	0.540873	GVAVDYLPER[10.0083]; LQDTYNLDTDTISK[8.0142]; LQDTYNLDTDTISK[8.0142]GNLPGVK[8.0142]; QYFPNDEDQVGAAK[8.0142]; R[10.0083]PC[57.0215]TLSELE; SAWLSGYENPVVSR[10.0083]	both
tr|A0A3Q2IB08|A0A3Q2IB08_HORSE	Elongation factor 2	EEF2								1.28338							YEWDVAEAR[10.0083]	eMSC
tr|A0A3Q2IB37|A0A3Q2IB37_HORSE	phosphopyruvate hydratase (EC 4.2.1.11) (2-phospho-D-glycerate hydro-lyase)	ENO2							19.969	0.042538							IEEELGDEAR[10.0083]; VNQIGSVTEAIQAC[57.0215]K[8.0142]	both
tr|A0A3Q2IBB5|A0A3Q2IBB5_HORSE	Golgi apparatus protein 1	GLG1		7.04556	2.96182		1.67291	2.95384	1.24127								ALNEAC[57.0215]ESVIQTAC[57.0215]K[8.0142]; LGEK[8.0142]DAHSQGEVVSC[57.0215]LEK[8.0142]; MTAIIFSDYR[10.0083]	both
tr|A0A3Q2IBS2|A0A3Q2IBS2_HORSE	Purine rich element binding protein B	PURB		2.1994													GSGGEQETQELASK[8.0142]	MYO
tr|A0A3Q2IBT8|A0A3Q2IBT8_HORSE	Tubulin alpha chain	TUBA4A	0.527719	0.349846	0.577367	0.119695	1.32684	0.724279	0.771412	0.0400266	1.30918		0.883682	0.255265	0.397767	0.21118	AVC[57.0215]MLSNTTAIAEAWAR[10.0083]; AVC[57.0215]M[15.9949]LSNTTAIAEAWAR[10.0083]; EIIDPVLDR[10.0083]; SIQFVDWC[57.0215]PTGFK[8.0142]	both
tr|A0A3Q2IC55|A0A3Q2IC55_HORSE	HtrA serine peptidase 3	HTRA3		0.253832	0.25659	0.279004	0.0892501	0.449256									ALQLSGTPVR[10.0083]; R[10.0083]ALQLSGTPVR[10.0083]; WAHAVC[57.0215]GTDGHTYANVC[57.0215]ALQAASR[10.0083]	eMSC
tr|A0A3Q2ID54|A0A3Q2ID54_HORSE	Beta-galactosidase (EC 3.2.1.23)	GLB1 TMPPE	0.150842	0.0979327	0.0412242		0.12301	0.20308	0.581035								AGATLDLLVENMGR[10.0083]; AYVAVDGVPQGILER[10.0083]; SLYPLTFIQVK[8.0142]; TVEGALDILC[57.0215]PAGPIK[8.0142]	both
tr|A0A3Q2ID58|A0A3Q2ID58_HORSE	Histone H2B	H2BC21		2.02076	2.36987		2.00989	2.17548	1.36814								ESYSIYVYK[8.0142]; K[8.0142]ESYSIYVYK[8.0142]	MYO
tr|A0A3Q2ID69|A0A3Q2ID69_HORSE	calcium/calmodulin-dependent protein kinase (EC 2.7.11.17)	CAMK2G							6.77782								AGAYDFPSPEWDTVTPEAK[8.0142]	MYO
tr|A0A3Q2ID77|A0A3Q2ID77_HORSE	Syntaxin-1B	STX1B								0.00582249							QALNEIETR[10.0083]	eMSC
tr|A0A3Q2IDD2|A0A3Q2IDD2_HORSE	Complement factor B (EC 3.4.21.47) (C3/C5 convertase)	CFB													1.00895		YGLVTYATVPK[8.0142]	MYO
tr|A0A3Q2IDK5|A0A3Q2IDK5_HORSE	t-plasminogen activator (EC 3.4.21.68)	PLAT			0.180283												SDSMQC[57.0215]AQESDTVR[10.0083]	eMSC
tr|A0A3Q2IDM7|A0A3Q2IDM7_HORSE	Clathrin light chain	CLTB								0.0518343							LTQEPESIR[10.0083]	eMSC
tr|A0A3Q2IE70|A0A3Q2IE70_HORSE	Cartilage acidic protein 1	CRTAC1		0.137887			0.0591264	0.303516	0.462286								EHGDPLIEELNPGDALEPEGR[10.0083]; GNQGFSNNWLR[10.0083]; LVNIAVDER[10.0083]	eMSC
tr|A0A3Q2IE84|A0A3Q2IE84_HORSE	Coatomer subunit delta	ARCN1	5.83785	4.15884	1.55508		2.14929	2.45168	1.50292					2.81784	3.5883	1.86468	FSTETTFLVDK[8.0142]YEIL; K[8.0142]NYC[57.0215]NIQVTK[8.0142]; LFTAESLIGLK[8.0142]NPEK[8.0142]; NSNILEDLETLR[10.0083]; NTLEWC[57.0215]LPVIDAK[8.0142]; NYC[57.0215]NIQVTK[8.0142]; SFPVNSDVGVLK[8.0142]; VHAPPINMESVHMK[8.0142]; VLLAAAVC[57.0215]TK[8.0142]; VTQVDGNSPVR[10.0083]; YVYQPMEK[8.0142]	both
tr|A0A3Q2IEH6|A0A3Q2IEH6_HORSE	Protein disulfide-isomerase A4 (EC 5.3.4.1) (Endoplasmic reticulum resident protein 72)	PDIA4	0.782924	1.02355	0.800386		1.09257	0.83186	1.82885			1.32556		0.684038	1.18379	0.351095	FDVSGYPTLK[8.0142]; IASTLK[8.0142]ENDPPIPVAK[8.0142]; IDATSESALASR[10.0083]; MDATANDVTNDR[10.0083]; QFAPEYEK[8.0142]; QLEPVYTALGK[8.0142]; QLEPVYTALGK[8.0142]K[8.0142]; SNVLDIQGSTEGSAIK[8.0142]DHVLK[8.0142]; TFDSIVMDPK[8.0142]; VDATAETDLAK[8.0142]	both
tr|A0A3Q2IEP2|A0A3Q2IEP2_HORSE	Coronin	CORO1C	0.133058	0.196753	0.227486		0.342506		0.219449								AIFLADGNVFTTGFSR[10.0083]; VGIVAWHPTAR[10.0083]; VTWDSSFC[57.0215]AVNPR[10.0083]	eMSC
tr|A0A3Q2IEU7|A0A3Q2IEU7_HORSE	LDL receptor related protein 1	LRP1	0.522037	0.348333	0.414187	0.298225	0.398271	0.442339	0.58254					0.10546	0.095591	0.076745	AALSGANVLTLIEK[8.0142]; AVTDEEPFLIFANR[10.0083]; C[57.0215]AC[57.0215]PTNFYLGGDGR[10.0083]; C[57.0215]DGDTDC[57.0215]MDSSDEK[8.0142]SC[57.0215]EGVTHVC[57.0215]DPNVK[8.0142]; C[57.0215]LC[57.0215]VEGYAPR[10.0083]; C[57.0215]NLDGSGLEIIDAMQSQLGK[8.0142]; C[57.0215]PLNYFAC[57.0215]PSGR[10.0083]; C[57.0215]SC[57.0215]YEGWVLEPDGESC[57.0215]R[10.0083]; ETVITMSGDDHPR[10.0083]; EYAGYLLYSER[10.0083]; GPVGL…	both
tr|A0A3Q2IF61|A0A3Q2IF61_HORSE	Calcium activated nucleotidase 1	CANT1															VGGVK[8.0142]YEGIEFI	MYO
tr|A0A3Q2IH91|A0A3Q2IH91_HORSE	procollagen-lysine 5-dioxygenase (EC 1.14.11.4)	PLOD2	0.32346	0.2563	0.309808	0.276056	0.655383	0.716802	0.573059						0.331027		ISGGYENVPTDDIHMK[8.0142]; IVGPEENLSQAEAR[10.0083]; IVQEWNLQDNDDDQLFYTK[8.0142]; SEDYVDIVQGNR[10.0083]; VGIWNVPYMANVYLIK[8.0142]; YLNSGGFIGYAPYINR[10.0083]	both
tr|A0A3Q2IJI8|A0A3Q2IJI8_HORSE	FKBP prolyl isomerase 11	FKBP11			0.314143		0.327354		0.527509	0.0240953							QDLPNAMNAAEITDK[8.0142]; VNEAR[10.0083]EELMR[10.0083]	both
tr|A0A3Q2IK77|A0A3Q2IK77_HORSE	DBIRD complex subunit ZNF326 (Zinc finger protein 326)	ZNF326		2.75377													ESVLTATSILNNPIVK[8.0142]	MYO
tr|A0A3Q2IKM8|A0A3Q2IKM8_HORSE	Collagen type XVIII alpha 1 chain	COL18A1	0.168227	0.0912564	0.102795		0.12527	0.129087	0.14003				0.282977				DGHQDVQLLHAEPGAAR[10.0083]; GADFQC[57.0215]FQQAR[10.0083]; LAAVR[10.0083]DGHQDVQLLHAEPGAAR[10.0083]; LPAFAGQWAR[10.0083]; LQDLYSIVR[10.0083]; LTESYC[57.0215]ETWR[10.0083]; LTESYC[57.0215]ETWR[10.0083]TEATAATGQASSLLAGR[10.0083]; SVWHGSDPSGR[10.0083]; TEATAATGQASSLLAGR[10.0083]; VDDPDVGPAYVFGPDASGGQAAR[10.0083]	eMSC
tr|A0A3Q2KJA1|A0A3Q2KJA1_HORSE	Lipase G, endothelial type	LIPG	0.644452	0.683634	0.520898		0.574948	0.497818	0.63555					0.341845			DVQPAAK[8.0142]PSVK[8.0142]; GTPQSWYSLWR[10.0083]; LSPDDADFVDVLHTYTR[10.0083]	both
tr|A0A3Q2KK28|A0A3Q2KK28_HORSE	Amyloid beta precursor like protein 2				0.543119		1.69773	0.765139	0.830391								AVC[57.0215]SQEAMTGPC[57.0215]R[10.0083]; MEVC[57.0215]ENHQHWHAVVK[8.0142]	both
tr|A0A3Q2KM06|A0A3Q2KM06_HORSE	Collagen type VI alpha 1 chain	COL6A1	0.681343	0.504378	0.615106	0.541846	0.767995	0.651225	0.698562	1.45783	1.32195	1.53803	1.01554	0.371906	0.45286	0.299132	ANIEVFVVVVGTHVNEPHIR[10.0083]; ASVDAVK[8.0142]YFGK[8.0142]; AVQEAQR[10.0083]ANIEVFVVVVGTHVNEPHIR[10.0083]; C[57.0215]DR[10.0083]NLVWNAGALHYSDEVEIIR[10.0083]; DAEEIISQTIDTITDMIK[8.0142]; DELK[8.0142]ASVDAVK[8.0142]; DELK[8.0142]ASVDAVK[8.0142]YFGK[8.0142]; DTTPLSVLC[57.0215]GPDIQVVSVGIK[8.0142]; EGPVGVPGDPGEAGPIGPK[8.0142]; FEAGQSHAGVVQYSHNQMQEHVGLSDPNIR[10.0083]; FIDNLR[10.0083]DR[10.0083]; GAPGP…	both
tr|A0A3Q2KN19|A0A3Q2KN19_HORSE	Nucleobindin-1	NUCB1			0.439986	0.426283	0.288237	0.322647	0.225284						0.088809		ELQQAVLQMEQR[10.0083]; ELQQAVLQM[15.9949]EQR[10.0083]; K[8.0142]VPEQPPELPQLDSQHL; LQAANAEDIK[8.0142]; LQAANAEDIK[8.0142]SGK[8.0142]; LSQETEALGR[10.0083]; YLESLGEEQR[10.0083]	both
tr|A0A3Q2KNI6|A0A3Q2KNI6_HORSE	Adenylosuccinate synthetase isozyme 2 (AMPSase 2) (AdSS 2) (EC 6.3.4.4) (Adenylosuccinate synthetase, acidic isozyme) (Adenylosuccinate synthetase, liver isozyme) (L-type adenylosuccinate synthetase) (IMP--aspartate ligase 2)	ADSS2 ADSS	0.23329						0.599148						0.361783	0.198519	TLPGWNTDTSNAR[10.0083]; VVDLLAQDADIVC[57.0215]R[10.0083]	eMSC
tr|A0A3Q2KQT8|A0A3Q2KQT8_HORSE	Actinin alpha 4	ACTN4					3.24215		1.48765								AC[57.0215]LISLGYDVENDR[10.0083]QGDAEFNR[10.0083]; ASFNHFDK[8.0142]DHGGALGPEEFK[8.0142]	both
tr|A0A3Q2KRL5|A0A3Q2KRL5_HORSE	RAB1A, member RAS onco family	RAB1A						1.48325	1.3877					0.333035			FADDTYTESYISTIGVDFK[8.0142]; LLLIGDSGVGK[8.0142]; NATNVEQSFMTMAAEIK[8.0142]	MYO
tr|A0A3Q2KSQ5|A0A3Q2KSQ5_HORSE	Cysteine rich protein 1	CRIP1															TLTSGGHAEHEGK[8.0142]PYC[57.0215]NHPC[57.0215]YAAMFGPK[8.0142]	MYO
tr|A0A3Q2KSW2|A0A3Q2KSW2_HORSE	Serpin domain-containing protein	LOC111771777	0.958069	1.08777	0.978774	0.89193	1.08858	0.975917	1.16731	0.415397		0.551985	0.130407	1.7379	2.27535	1.87754	AK[8.0142]IEVSEDGTK[8.0142]; ASAATTAILIAR[10.0083]; DIVTVANAVFVK[8.0142]; FTAVAQTDLK[8.0142]EPLK[8.0142]; GMIDNLLSPDLIDGVLTR[10.0083]; GM[15.9949]IDNLLSPDLIDGVLTR[10.0083]; HNPTGAVLFMGQINK[8.0142]P; ITR[10.0083]SENLHVSHILQK[8.0142]; LVLVNAVYFK[8.0142]; NK[8.0142]DIVTVANAVFVK[8.0142]; NK[8.0142]DVFQC[57.0215]EVR[10.0083]; SENLHVSHILQK[8.0142]; SR[10.0083]PHDNIVISPHGIASVLGMLQLGADGR[10.0083]; SYQVPM…	both
tr|A0A3Q2KTE7|A0A3Q2KTE7_HORSE	26S proteasome regulatory subunit 7 (26S proteasome AAA-ATPase subunit RPT1) (Proteasome 26S subunit ATPase 2)	PSMC2	0.482748		0.231317												LC[57.0215]PNSTGAEIR[10.0083]; SVC[57.0215]TEAGMFAIR[10.0083]	eMSC
tr|A0A3Q2KTQ9|A0A3Q2KTQ9_HORSE	Actin beta	ACTB	5.99309	8.00161	8.4971	4.43535	5.46541	4.50464	5.05902	0.149597	1.27927	0.804517	0.666158	19.5679	23.7355	25.2055	APEALFQPSFLGMESSGIHETTFNSIMK[8.0142]; VAPEEHPVLLTEAPLNPK[8.0142]	MYO
tr|A0A3Q2KUG9|A0A3Q2KUG9_HORSE	Cytosolic fatty-acid binding proteins domain-containing protein		3.452				0.737729	0.78276	1.03696						1.02874		MLANENFEEYLR[10.0083]; PVDFTGYWK[8.0142]	both
tr|A0A3Q2KV49|A0A3Q2KV49_HORSE	Nucleophosmin	NPM1	1.66635	1.86684	1.72389	1.09116	0.910704	0.912558	1.13033					2.19325	1.66803	3.44214	GGSLPK[8.0142]VEAK[8.0142]; GPSSVEDIK[8.0142]AK[8.0142]; MQASIEK[8.0142]GGSLPK[8.0142]; MQASIEK[8.0142]GGSLPK[8.0142]VEAK[8.0142]; MSVQPTVSLGGFEITPPVVLR[10.0083]; MTDQEAIQDLWQWR[10.0083]; M[15.9949]TDQEAIQDLWQWR[10.0083]; SAPGSGSK[8.0142]VPQK[8.0142]K[8.0142]; TPK[8.0142]GPSSVEDIK[8.0142]; TPK[8.0142]GPSSVEDIK[8.0142]AK[8.0142]; TVSLGAGAK[8.0142]DELHIVEAEAMNYEGSPIK[8.0142]; VDNDENEHQLSLR[10.0083]	both
tr|A0A3Q2KV67|A0A3Q2KV67_HORSE	G3BP stress granule assembly factor 1	G3BP1						2.77992	2.31667								INSGGK[8.0142]LPNFGFVVFDDSEPVQK[8.0142]; SSSPAPADIAQTVQEDLR[10.0083]	both
tr|A0A3Q2KVK7|A0A3Q2KVK7_HORSE	Sodium/potassium-transporting ATPase subunit alpha	ATP1A2								0.172427							C[57.0215]IELSC[57.0215]GSVR[10.0083]; C[57.0215]STILVQGK[8.0142]; EDSPQSHVLVMK[8.0142]; YQLSIHER[10.0083]	both
tr|A0A3Q2KX04|A0A3Q2KX04_HORSE	HtrA serine peptidase 1	HTRA1	0.378083	0.366333	0.406566	0.324578	0.442918	0.418039	0.676896					0.131884	0.200891	0.146279	C[57.0215]APPPAHC[57.0215]EGGR[10.0083]; ESTLNMVVR[10.0083]R[10.0083]; ESTLNM[15.9949]VVR[10.0083]; EVPVASGSGFIVSEDGLIVTNAHVVTNK[8.0142]; GAC[57.0215]GQGQEDPNSLR[10.0083]; HK[8.0142]YNFIADVVEK[8.0142]; IAPAVVHIELFR[10.0083]; IDHEGNLPVLLLGR[10.0083]; LHQPPVIVLQR[10.0083]; MMSLTSSK[8.0142]AK[8.0142]; R[10.0083]GNEDIMITVIPEEIDP; R[10.0083]GNEDIM[15.9949]ITVIPEEIDP; SQAGLC[57.0215]VC[57.0215]ASSEPVC[…	both
tr|A0A3Q2KXP6|A0A3Q2KXP6_HORSE	RNA exonuclease 2	REXO2	7.51628	2.74641	9.27097		3.64303	3.86532	5.13711								QQTPPGLC[57.0215]PLAGNSVHADK[8.0142]K[8.0142]; WYPEEYEFAPK[8.0142]	MYO
tr|A0A3Q2KYA4|A0A3Q2KYA4_HORSE	ADAMTS like 1	ADAMTSL1															MAGPLTADFIVK[8.0142]	MYO
tr|A0A3Q2KYI9|A0A3Q2KYI9_HORSE	Coatomer subunit zeta	COPZ1															n[42.0106]MEALILEPSLYTVK[8.0142]	MYO
tr|A0A3Q2L2V9|A0A3Q2L2V9_HORSE	Syndecan	SDC2							7.10675								NVDPAEEDTNVYTEK[8.0142]	MYO
tr|A0A3Q2L483|A0A3Q2L483_HORSE	Elongation factor 1-delta	EEF1D		0.495374	0.28117	1.79845	1.03161	1.31892	0.842076	0.497993					0.724881	0.649188	ATAPQTQHVSPMR[10.0083]; IASLEVENQSLR[10.0083]; SIQLDGLTWGGSK[8.0142]; SLAGSSGPGASSGPGGDHSELVVR[10.0083]	both
tr|A0A3Q2L4I6|A0A3Q2L4I6_HORSE	Alpha-mannosidase (EC 3.2.1.-)	MAN2B1	0.250199	0.341482	0.255778		0.408953	0.795957	0.47006								AAGYETC[57.0215]PK[8.0142]VQPDM[15.9949]LNVHLLAHTHDDVGWLK[8.0142]; FLEDTFGSDGR[10.0083]PR[10.0083]; GGGAPYHLGVAPR[10.0083]; GVGEPLLENGLGVWVR[10.0083]; IYITDGNVQLTVLTDR[10.0083]; LDSSTIELQPMEIR[10.0083]; QHVADDYAR[10.0083]; QLAAGWGPC[57.0215]EVLLSNALAR[10.0083]; SQGGSSLSDGSLELMVHR[10.0083]; SQGGSSLSDGSLELMVHR[10.0083]R[10.0083]; VLAIQNEYLR[10.0083]; WAQTHLVK[8.0142]	both
tr|A0A3Q2LB07|A0A3Q2LB07_HORSE	Pro-neuregulin-1, membrane-bound isoform	NRG1	1.06719	1.16321	1.13259		0.889042	0.858622	0.958333					1.21558	0.964444	0.888282	ASVTDSGEYMC[57.0215]K[8.0142]; C[57.0215]ETSSEYSSLR[10.0083]; INK[8.0142]ASVTDSGEYMC[57.0215]K[8.0142]	both
tr|A0A3Q2LB56|A0A3Q2LB56_HORSE	Cathepsin B	CTSB	0.872778	0.849577	0.960616	1.15545	0.714961	0.722261	0.785364	1.02863	4.47341	13.7043	1.95646	0.964492	0.534454	1.03581	DQGSC[57.0215]GSC[57.0215]WAFGAVEAISDR[10.0083]; DQGSC[57.0215]GSC[57.0215]WAFGAVEAISDR[10.0083]IC[57.0215]IR[10.0083]; EIR[10.0083]DQGSC[57.0215]GSC[57.0215]WAFGAVEAISDR[10.0083]; EQWPNC[57.0215]PTIK[8.0142]; GQDHC[57.0215]GIESEIVAGIPC[57.0215]TDQYWK[8.0142]; IC[57.0215]EPGYSPSYK[8.0142]; IC[57.0215]EPGYSPSYK[8.0142]EDK[8.0142]; LC[57.0215]GTFLGGPK[8.0142]; LPQR[10.0083]VWFAEDVVLPENFDAR[10.0083]…	both
tr|A0A3Q2LBP6|A0A3Q2LBP6_HORSE	Complement factor D (EC 3.4.21.46) (Adipsin) (C3 convertase activator) (Properdin factor D)	CFD	2.6849	2.35209	2.50033	2.95248	3.25644	3.22526	3.04189	11.058	6.84433	5.82018	13.7331				ATC[57.0215]NLR[10.0083]IYHDGTITER[10.0083]; ATLGPAVQLLPWQR[10.0083]; ATLGPAVQLLPWQR[10.0083]QDR[10.0083]; ATLGPAVQLLPWQR[10.0083]QDR[10.0083]DVAAGTLC[57.0215]DVAGWGVVTHAGR[10.0083]; AVPHPESR[10.0083]PETIDHDLLLLQLSEK[8.0142]; DVAAGTLC[57.0215]DVAGWGVVTHAGR[10.0083]; GDSGGPLVC[57.0215]GGVAEGVVTSGPR[10.0083]; IYHDGTITER[10.0083]; LQYLQLPVLDR[10.0083]; LQYLQLPVLDR[10.0083]ATC[57.0215]NLR[10.0083]; Q…	both
tr|A0A3Q2LCR2|A0A3Q2LCR2_HORSE	Glucose-6-phosphate isomerase (EC 5.3.1.9)	GPI	4.04335	3.46786	3.82144	3.81516	2.46272	2.22465	1.52123					25.279	8.28053	26.553	ELQAAGK[8.0142]SPEDIEK[8.0142]; FAAYFQQGDMESNGK[8.0142]; HFVALSTNTTK[8.0142]; ILLANFLAQTEALMR[10.0083]; ILLANFLAQTEALM[15.9949]R[10.0083]; K[8.0142]IEPELDGSSAVTSHDSSTNGLINFIK[8.0142]K[8.0142]; MIPC[57.0215]DFLIPVQTQHPIR[10.0083]; NLVTESVMQMLVDLAK[8.0142]; SNTPILVDGK[8.0142]DVMPEVNK[8.0142]VLEK[8.0142]; TFTTQETITNAETAK[8.0142]; TLASLNPESC[57.0215]LFIIASK[8.0142]; VDHQTGPIVWGEPGTNGQHAFYQLIHQGTK[8.0…	both
tr|A0A3Q2LD29|A0A3Q2LD29_HORSE	Fructose-bisphosphate aldolase (EC 4.1.2.13)	ALDOC	0.134862	0.111562		0.183414	0.245137	0.256533	0.271958	0.00978518							GVVPLAGTDGETTTQGLDGLSER[10.0083]; LSQIGVENTEENR[10.0083]	eMSC
tr|A0A3Q2LD63|A0A3Q2LD63_HORSE	Serpin family B member 8	SERPINB8					3.3569	3.76022	2.65068								AWTNPEK[8.0142]MAK[8.0142]; GNTAAQMSQALC[57.0215]LNK[8.0142]; ISEILGAGTVSPLTK[8.0142]; SLGMTDAFEEAK[8.0142]; SLGMTDAFEEAK[8.0142]ADFSGMSTK[8.0142]K[8.0142]	MYO
tr|A0A3Q2LDJ2|A0A3Q2LDJ2_HORSE	Large ribosomal subunit protein uL14 (60S ribosomal protein L23)	RPL23	5.11221	2.76852	5.02106		3.4499	2.77853	2.62066								ISLGLPVGAVINC[57.0215]ADNTGAK[8.0142]	MYO
tr|A0A3Q2LEZ9|A0A3Q2LEZ9_HORSE	MBL associated serine protease 1	MASP1					0.270941	0.244756									IADC[57.0215]GAPAELEHGLVTFPTR[10.0083]	eMSC
tr|A0A3Q2LGA4|A0A3Q2LGA4_HORSE	G protein subunit alpha o1	GNAO1					1.9104		1.68338	0.118824							ILLLGAGESGK[8.0142]; MVC[57.0215]DVVSR[10.0083]	both
tr|A0A3Q2LHV6|A0A3Q2LHV6_HORSE	Dipeptidyl peptidase 1 (EC 3.4.14.1) (Cathepsin C) (Cathepsin J) (Dipeptidyl peptidase I) (Dipeptidyl transferase)	CTSC	2.30338	3.96896	3.49734		0.82282	0.950881	0.848807						0.936956		GTDEC[57.0215]AIESIAMAATPIPK[8.0142]; GTDEC[57.0215]AIESIAMAATPIPK[8.0142]L; ILHLPTSWDWR[10.0083]; NSWGTSWGEDGYFR[10.0083]; NVHGINYVAPVR[10.0083]; SWTATTYMEYETLTLK[8.0142]; YAQDFGVVEEGC[57.0215]FPYTGTDSPC[57.0215]K[8.0142]	both
tr|A0A3Q2LIS9|A0A3Q2LIS9_HORSE	Calcyclin binding protein	CACYBP		0.35518					0.885885	0.398893							TDTVLILC[57.0215]R[10.0083]	eMSC
tr|A0A3Q2LJ28|A0A3Q2LJ28_HORSE	Secreted frizzled-related protein 1	SFRP1					1.68917										MVLPNLLEHETMAEVK[8.0142]; QQASSWVPLLNK[8.0142]	MYO
tr|A0A3Q2LJK9|A0A3Q2LJK9_HORSE	L-lactate dehydrogenase (EC 1.1.1.27)	LDHB	2.05967	1.59334	2.0336	1.99856	2.09825	1.5312	2.13273	0.0247869				9.17846			GLTSVINQK[8.0142]; IHPVSTMVK[8.0142]; IVADK[8.0142]DYSVTANSK[8.0142]; LIAPVAEEATVPNNK[8.0142]; LK[8.0142]DEEVAQLK[8.0142]; LK[8.0142]DEEVAQLK[8.0142]K[8.0142]; MVVESAYEVIK[8.0142]; SADTLWDIQK[8.0142]; SADTLWDIQK[8.0142]DLK[8.0142]; SADTLWDIQK[8.0142]DLK[8.0142]DL	MYO
tr|A0A3Q2LK84|A0A3Q2LK84_HORSE	Endothelial cell specific molecule 1	ESM1	0.305603	0.24151	0.312013	0.101558	0.206386	0.23512	0.24795					0.0795922	0.0422847	0.0523635	ETC[57.0215]NC[57.0215]QSGIC[57.0215]DR[10.0083]; TVLDDC[57.0215]GC[57.0215]C[57.0215]R[10.0083]; VC[57.0215]AAGLGETC[57.0215]YR[10.0083]	eMSC
tr|A0A3Q2LKR5|A0A3Q2LKR5_HORSE	L-lactate dehydrogenase (EC 1.1.1.27)	LDHA	1.88797	2.01174	2.15612		1.89682	1.53224	1.89216					14.8381	14.2081	19.5542	K[8.0142]SADTLWGIQK[8.0142]ELQF; SADTLWGIQK[8.0142]ELQF	MYO
tr|A0A3Q2LLQ0|A0A3Q2LLQ0_HORSE	Heteroous nuclear ribonucleoprotein R	HNRNPR															DLYEDELVPLFEK[8.0142]	MYO
tr|A0A3Q2LLZ6|A0A3Q2LLZ6_HORSE	Fascin	FSCN1	7.75328	1.38969	1.22726	0.481914	0.829935	1.01808	1.43792	0.141533				4.14515	1.38917		FLIVAHDDGR[10.0083]; LSC[57.0215]FAQSVSPAEK[8.0142]; LVAR[10.0083]PEPATGYTLEFR[10.0083]; WSLQSEAHR[10.0083]; YLAPSGPSGTLK[8.0142]; YLAPSGPSGTLK[8.0142]AGK[8.0142]; YSVQTADHR[10.0083]	both
tr|A0A3Q2LML8|A0A3Q2LML8_HORSE	Platelet-derived growth factor receptor beta (PDGF-R-beta) (PDGFR-beta) (EC 2.7.10.1) (Beta platelet-derived growth factor receptor) (Beta-type platelet-derived growth factor receptor)	PDGFRB							0.540107								LSQEPLQETAK[8.0142]; TLGDSSAGEIALSTR[10.0083]; VLELSESHPASGEQTVR[10.0083]; YVSELTLVR[10.0083]	both
tr|A0A3Q2LNE8|A0A3Q2LNE8_HORSE	Vigilin	HDLBP							0.544522								LVGEIMQETGTR[10.0083]	eMSC
tr|A0A3Q2LPE6|A0A3Q2LPE6_HORSE	Annexin	ANXA2	0.38169	0.517662	0.449568	0.292809	0.535194	0.576361	0.699503	0.144955	1.16164	2.0603	1.10398	0.174144	0.228876	0.157694	AEDGSVIDYELIDQDAR[10.0083]; AYTNFDAER[10.0083]; GLGTDEDSLIEIIC[57.0215]SR[10.0083]; GR[10.0083]R[10.0083]AEDGSVIDYELIDQDAR[10.0083]; GVDEVTIVNILTNR[10.0083]; LSLEGDHSTPASAYGSVK[8.0142]; QDIAFAYQR[10.0083]; R[10.0083]AEDGSVIDYELIDQDAR[10.0083]; SLYYYIQQDTK[8.0142]; SLYYYIQQDTK[8.0142]GDYQK[8.0142]; SNEQR[10.0083]QDIAFAYQR[10.0083]; SNEQR[10.0083]QDIAFAYQR[10.0083]R[10.0083]; SYSPYDMLESIK[8.0142]K[…	both
tr|A0A3Q2LQH7|A0A3Q2LQH7_HORSE	G protein subunit beta 1	GNB1		1.39811	0.268128		0.363821	0.411112	0.602968	0.00591334				0.0551836	0.121991		AGVLAGHDNR[10.0083]; ELAGHTGYLSC[57.0215]C[57.0215]R[10.0083]; LFVSGAC[57.0215]DASAK[8.0142]; LIIWDSYTTNK[8.0142]	both
tr|A0A3Q2LR25|A0A3Q2LR25_HORSE	Prefoldin subunit 3	VBP1	1.93835														FLLADNLYC[57.0215]K[8.0142]	MYO
tr|A0A3Q2LSB2|A0A3Q2LSB2_HORSE	Glutamyl-prolyl-tRNA synthetase 1	EPRS1							0.290479						0.984464		EAPC[57.0215]VLIFIPDGHTK[8.0142]; LNQWC[57.0215]NVVR[10.0083]	both
tr|A0A3Q2LTZ2|A0A3Q2LTZ2_HORSE	Proteasome 20S subunit alpha 6	PSMA6						0.563586	0.209695								ILTEAEIDAHLVALAER[10.0083]D	eMSC
tr|A0A3Q2LUC4|A0A3Q2LUC4_HORSE	Desmin	DES				0.170022			0.441497					0.0550727	0.167244		DNLLDDLQR[10.0083]; FASEASGYQDNIAR[10.0083]; FLEQQNAALAAEVNR[10.0083]; NISEAEEWYK[8.0142]; NISEAEEWYK[8.0142]SK[8.0142]; QVEVLTNQR[10.0083]; R[10.0083]QVEVLTNQR[10.0083]; VAEIYEEELR[10.0083]; VAEIYEEELR[10.0083]ELR[10.0083]	both
tr|A0A5F5PE66|A0A5F5PE66_HORSE	Claudin	CLDN11								0.0415761							FYYSSGSSSPTHAK[8.0142]	MYO
tr|A0A5F5PEB6|A0A5F5PEB6_HORSE	3'(2'),5'-bisphosphate nucleotidase 1 (EC 3.1.3.57) (EC 3.1.3.7) (3'-phosphoadenosine 5'-phosphate phosphatase) (Bisphosphate 3'-nucleotidase 1) (Inositol-polyphosphate 1-phosphatase)	BPNT1						0.269641	0.192535						0.761412		ASAYVFASPGC[57.0215]K[8.0142]; n[42.0106]ASSHTVLMR[10.0083]	both
tr|A0A5F5PER4|A0A5F5PER4_HORSE	EWS RNA binding protein 1	EWSR1	0.911883	0.928823	1.53495		0.670251	0.730949	0.400405					0.34811	0.714177	0.336615	AAVEWFDGK[8.0142]DFQGSK[8.0142]; AAVEWFDGK[8.0142]DFQGSK[8.0142]LK[8.0142]; AGDWQC[57.0215]PNPGC[57.0215]GNQNFAWR[10.0083]; GDATVSYEDPPTAK[8.0142]	both
tr|A0A5F5PF00|A0A5F5PF00_HORSE	Acyl-CoA thioesterase 7	ACOT7						0.49139	0.567441								MIEEAGAIISTR[10.0083]	eMSC
tr|A0A5F5PF14|A0A5F5PF14_HORSE	Brain abundant membrane attached signal protein 1	BASP1				13.0169											AQAPAAPADEVK[8.0142]PAEAPAANSDQTVAVK[8.0142]E; ETPAATEAPSSTPK[8.0142]	MYO
tr|A0A5F5PF18|A0A5F5PF18_HORSE	small monomeric GTPase (EC 3.6.5.2)	RAP1B	3.39365	3.3215	2.4769		3.14963		2.00112	0.182143							QWNNC[57.0215]AFLESSAK[8.0142]; YDPTIEDSYR[10.0083]	both
tr|A0A5F5PFG6|A0A5F5PFG6_HORSE	N-acyl-aliphatic-L-amino acid amidohydrolase (EC 3.5.1.14) (N-acyl-L-amino-acid amidohydrolase)	ACY1						0.242458									VTSIDDSDPWWAAFSR[10.0083]	eMSC
tr|A0A5F5PFG7|A0A5F5PFG7_HORSE	Protein disulfide-isomerase A6 (EC 5.3.4.1)	PDIA6	0.617246	0.819795	0.72966	0.331686	0.757352	0.845261	0.937219	1.27197				0.264104	0.549709	0.377245	ALDLFSDNAPPPELLEIINEDIAK[8.0142]K[8.0142]; GSFSEQGINEFLR[10.0083]; GSTAPVGGGAFPAISTR[10.0083]; LAAVDATVNQVLASR[10.0083]; NLEPEWAAAATEVK[8.0142]; NLEPEWAAAATEVK[8.0142]EQTK[8.0142]; SGEAIVDAALSALR[10.0083]; VATALK[8.0142]DVVK[8.0142]; VGAVDADK[8.0142]HQSLGGQYGVQGFPTIK[8.0142]	both
tr|A0A5F5PFI0|A0A5F5PFI0_HORSE	Peptidylglycine alpha-amidating monooxygenase	PAM		0.307453		0.153355	0.308232	0.12518	0.527576								GSGGLNLGNFFASR[10.0083]; IVQFSPTGR[10.0083]; VVNSDLSC[57.0215]HYK[8.0142]	both
tr|A0A5F5PGB0|A0A5F5PGB0_HORSE	peptidylprolyl isomerase (EC 5.2.1.8)	FKBP9	0.55278		3.75494		0.447205	0.670578	0.928306						0.802882	0.886099	GQLIAGMDQALVGMC[57.0215]VNER[10.0083]; TIQVSDFVR[10.0083]; YK[8.0142]PPDC[57.0215]SVLSK[8.0142]	both
tr|A0A5F5PGF1|A0A5F5PGF1_HORSE	Splicing factor 1	SF1		1.82433					1.05801								SITNTTVC[57.0215]TK[8.0142]; n[42.0106]ATGANATPLDFPSK[8.0142]	MYO
tr|A0A5F5PGG8|A0A5F5PGG8_HORSE	SH3 domain-binding glutamic acid-rich-like protein 3	SH3BGRL3		0.183597		0.316035	0.27946	0.427304		0.50227							IQYQLVDISQDNALR[10.0083]DEMR[10.0083]; VYSTSVTGSR[10.0083]; n[42.0106]SGLR[10.0083]VYSTSVTGSR[10.0083]	eMSC
tr|A0A5F5PGQ0|A0A5F5PGQ0_HORSE	PDZ and LIM domain protein 7	DBN1			9.65123				1.11454					0.656398	0.851454	0.381292	GAIFC[57.0215]PPC[57.0215]YDVR[10.0083]; VLEEGGFFEEK[8.0142]; YTFAPSASLNK[8.0142]	both
tr|A0A5F5PGU3|A0A5F5PGU3_HORSE	Family with sequence similarity 171 member B	FAM171B						5.79598	4.95416								STGLNSVPSQILEGK[8.0142]	MYO
tr|A0A5F5PGV6|A0A5F5PGV6_HORSE	Nucleoporin 210 like	NUP210L TPM3	0.477986	0.432965	0.298086	0.302863	0.379447	0.505051	0.362244								AADAEAEVASLNR[10.0083]; AADAEAEVASLNR[10.0083]R[10.0083]	eMSC
tr|A0A5F5PGX0|A0A5F5PGX0_HORSE	Endothelial differentiation related factor 1	EDF1	0.143688	0.460385	0.204187				0.359258								n[42.0106]AESDWDTVTVLR[10.0083]	eMSC
tr|A0A5F5PH49|A0A5F5PH49_HORSE	ubiquitinyl hydrolase 1 (EC 3.4.19.12)	OTUB1					0.461684		0.335957								ESTFFEHFIEGGR[10.0083]	eMSC
tr|A0A5F5PH73|A0A5F5PH73_HORSE	AP-1 complex subunit mu-1	AP1M1							0.31706								VFLSGMPELR[10.0083]	eMSC
tr|A0A5F5PHD4|A0A5F5PHD4_HORSE	Fibulin-1	FBLN1					0.864503	0.780323									HGTVSSFVAK[8.0142]; ITYYHLSFPTNIHVPAVVFR[10.0083]; MGPSSAVPGDSM[15.9949]QLAITSGNEEGFFTTQK[8.0142]	both
tr|A0A5F5PHH0|A0A5F5PHH0_HORSE	Ribosome-releasing factor 2, mitochondrial (RRF2mt) (Elongation factor G 2, mitochondrial) (EF-G2mt) (mEF-G 2)	GFM2 EFG2			2.55275		0.942527	0.78534	1.01842								LNLIDTPGHVDFTVEVER[10.0083]; NIGIMAHIDAGK[8.0142]; NIGIMAHIDAGK[8.0142]TTTTER[10.0083]	both
tr|A0A5F5PHL4|A0A5F5PHL4_HORSE	S-adenosylmethionine synthase (EC 2.5.1.6)	MAT2A		0.423752													FVIGGPQGDAGLTGR[10.0083]	eMSC
tr|A0A5F5PHR4|A0A5F5PHR4_HORSE	Vinculin (Metavinculin)	VCL	0.585158	0.652778	0.673982	0.622363	0.820038	0.779974	0.834098	0.226465	0.340085	0.559038	0.19102	0.579897	0.736495	0.583118	AAAVGTANK[8.0142]STVEGIQASVK[8.0142]; AGEVINQPMMMAAR[10.0083]; AGEVINQPM[15.9949]MMAAR[10.0083]; AIPDLTAPVAAVQAAVSNLVR[10.0083]; ALASIDSK[8.0142]LNQAK[8.0142]; ALASQLQDSLK[8.0142]; ALASQLQDSLK[8.0142]DLK[8.0142]; ALIQC[57.0215]AK[8.0142]DIAK[8.0142]; AQQVSQGLDVLTAK[8.0142]; AVAGNISDPGLQK[8.0142]; C[57.0215]DR[10.0083]VDQLTAQLADLAAR[10.0083]; C[57.0215]DR[10.0083]VDQLTAQLADLAAR[10.0083]GEGESPQAR[1…	both
tr|A0A5F5PHU5|A0A5F5PHU5_HORSE	MAM domain containing 2	MAMDC2			0.547558		2.34836	0.490975	0.682872								ALVEYSC[57.0215]DR[10.0083]; DGAGLYEEIWK[8.0142]; FTSQPGYIGR[10.0083]; TGDHTSGTGYYLLANTK[8.0142]; VWSVLESPR[10.0083]	both
tr|A0A5F5PI06|A0A5F5PI06_HORSE	Heat shock protein 105 kDa (Heat shock 110 kDa protein)	HSPH1								0.309069							AGGIETIANEFSDR[10.0083]	eMSC
tr|A0A5F5PI58|A0A5F5PI58_HORSE	DnaJ heat shock protein family (Hsp40) member A1	LOC100054696							2.13286								TIVITSHPGQIVK[8.0142]	MYO
tr|A0A5F5PI70|A0A5F5PI70_HORSE	Calmodulin 1	CALM1				1.84614				0.0309809							DTDSEEEIR[10.0083]; DTDSEEEIR[10.0083]EAFR[10.0083]; EAFSLFDK[8.0142]DGDGTITTK[8.0142]; n[42.0106]ADQLTEEQIAEFK[8.0142]	both
tr|A0A5F5PI72|A0A5F5PI72_HORSE	Interleukin enhancer binding factor 3	ILF3	0.255134	0.386061	0.337598		0.488893	0.451387	0.686911								AEPPQAMNALMR[10.0083]; GWPLELIC[57.0215]EK[8.0142]; HSSVYPTQEELEAVQNMVSHTER[10.0083]; LAAFGQLHK[8.0142]; LNQLK[8.0142]PGLQYK[8.0142]; QQR[10.0083]EDITQSAQHALR[10.0083]; VLAGEAPSVNDPPDVLDR[10.0083]; VLGMDPLPSK[8.0142]; VLQDMGLPTGAEGR[10.0083]	both
tr|A0A5F5PI89|A0A5F5PI89_HORSE	peptidylprolyl isomerase (EC 5.2.1.8)	FKBP3	1.53782	0.826225	4.6766		1.85022	1.81865	3.12044						50.9437	0.801707	GWDEALLTMSK[8.0142]; GWDEALLTMSK[8.0142]GEK[8.0142]; SEETLDEGPPK[8.0142]YTK[8.0142]; n[42.0106]AAAVPQR[10.0083]AWTVEQLR[10.0083]	both
tr|A0A5F5PI91|A0A5F5PI91_HORSE	Phosphoglucomutase-1 (EC 5.4.2.2) (Glucose phosphomutase 1)	PGM1							1.06444						0.540016		DLEALITDR[10.0083]; FFGNLMDASK[8.0142]; IALYETPTGWK[8.0142]; IDNFEYSDPVDGSISR[10.0083]; LSLC[57.0215]GEESFGTGSDHIR[10.0083]; LYIDSYEK[8.0142]DLAK[8.0142]	both
tr|A0A5F5PI93|A0A5F5PI93_HORSE	Twinfilin-1	TWF1		0.319483	0.189424		0.31183	0.47901	0.399072								HQTLQGVAFPISR[10.0083]; K[8.0142]IEIDNGDELTADFLYEEVHPK[8.0142]; LIR[10.0083]GPAETEATTD; QLQMDVIR[10.0083]; YLLSQSSPAPLTAAEEELR[10.0083]	both
tr|A0A5F5PIC6|A0A5F5PIC6_HORSE	Reticulocalbin 1	RCN1					0.451663		0.602317								HWILPQDYDHAQAEAR[10.0083]	eMSC
tr|A0A5F5PIF1|A0A5F5PIF1_HORSE	Ras homolog family member C	RHOC							1.9357								ISAFGYLEC[57.0215]SAK[8.0142]	MYO
tr|A0A5F5PII4|A0A5F5PII4_HORSE	UBC core domain-containing protein					0.363949				0.400699							TNEAQAIETAR[10.0083]	eMSC
tr|A0A5F5PIJ7|A0A5F5PIJ7_HORSE	Integrin subunit alpha 5	ITGA5					0.260119	0.223849	1.14564						1.80003		GVLELSC[57.0215]PQALEGQQLLYVTR[10.0083]; ILDSSLSSPEGEEPVEYK[8.0142]; LLVC[57.0215]DLGNPMK[8.0142]; SLQWFGATVR[10.0083]	both
tr|A0A5F5PIM6|A0A5F5PIM6_HORSE	4-aminobutyrate aminotransferase, mitochondrial (EC 2.6.1.19) (EC 2.6.1.22) ((S)-3-amino-2-methylpropionate transaminase) (GABA aminotransferase) (Gamma-amino-N-butyrate transaminase) (L-AIBAT)	ABAT								0.136964							C[57.0215]LEEVEDLIVK[8.0142]	MYO
tr|A0A5F5PIS5|A0A5F5PIS5_HORSE	Pyridoxal kinase (EC 2.7.1.35) (Pyridoxine kinase)	PDXK	0.6433	0.336308	0.226969		0.338447	0.269512	0.365234								GNDYLIALGSQR[10.0083]; MR[10.0083]SPDGSVVTER[10.0083]; MVQSK[8.0142]K[8.0142]DIENPEIVVQATVL; TVSAMHHVLQR[10.0083]; n[42.0106]MEEEC[57.0215]R[10.0083]VLSIQSHVVR[10.0083]	both
tr|A0A5F5PJ10|A0A5F5PJ10_HORSE	Drebrin like	DBNL			4.05978				8.90071						6.1382		AEEDVEPEC[57.0215]IMQK[8.0142]; FQDTGPQAPVGSVYQK[8.0142]; NR[10.0083]EEQEPVC[57.0215]QQPAHPR[10.0083]	both
tr|A0A5F5PJE0|A0A5F5PJE0_HORSE	Aminopeptidase (EC 3.4.11.-)	NPEPPS	0.82292	0.934689	0.595817		1.22942	1.57042	0.915134					0.924293	1.21642	0.857818	AFFESHPAPSAER[10.0083]; AFPC[57.0215]WDEPAIK[8.0142]; AQELDALDNSHPIEVSVGHPSEVDEIFDAISYSK[8.0142]; ATFDISLIVPK[8.0142]; DAESIHQYLLQR[10.0083]; LGLQNDLFSLAR[10.0083]; LNLGTVGFYR[10.0083]; NAATEDLWESLENASGK[8.0142]PIAAVMNTWTK[8.0142]; NVK[8.0142]PDQWVK[8.0142]; VALSNMNVIDR[10.0083]; VLGATPSPELIQK[8.0142]; YAAVTQFEATDAR[10.0083]; YAAVTQFEATDAR[10.0083]R[10.0083]	both
tr|A0A5F5PJG7|A0A5F5PJG7_HORSE	60S ribosomal protein L18a	RPL18A					0.308039										DLTTAGAVTQC[57.0215]YR[10.0083]	eMSC
tr|A0A5F5PJQ9|A0A5F5PJQ9_HORSE	Fibrinogen beta chain	FGB			0.166532												QDGSVDFGR[10.0083]K[8.0142]	both
tr|A0A5F5PJX3|A0A5F5PJX3_HORSE	Dipeptidyl peptidase 3 (EC 3.4.14.4) (Dipeptidyl aminopeptidase III) (Dipeptidyl peptidase III)	DPP3	6.46165	2.33806	5.29155		6.26056	1.47026	1.01305					2.77474	2.66349		FWK[8.0142]GPSEAPSGQA; LASVLGAEPALDSEMTSK[8.0142]; VLLEAGEGLVTVTPTTGSDGR[10.0083]PDAR[10.0083]	both
tr|A0A5F5PK83|A0A5F5PK83_HORSE	Calpain-2 catalytic subunit (EC 3.4.22.53) (Calcium-activated neutral proteinase 2) (Calpain M-type) (Calpain-2 large subunit) (Millimolar-calpain)	CAPN2							1.01967								ER[10.0083]SDTFINLR[10.0083]; IMVDMLDLDGTGK[8.0142]; LEIC[57.0215]NLTPDTLTSDSYK[8.0142]K[8.0142]; SDGFSIETC[57.0215]K[8.0142]; SGTMNSYEMR[10.0083]; WNDNC[57.0215]PNWNTVDPEVR[10.0083]	both
tr|A0A5F5PKC1|A0A5F5PKC1_HORSE	Eukaryotic translation initiation factor 3 subunit B (eIF3b) (Eukaryotic translation initiation factor 3 subunit 9) (eIF-3-eta)	EIF3B EIF3S9					0.536942		0.421518								GTQGVVTNFEIFR[10.0083]; GTYLATFHQR[10.0083]	eMSC
tr|A0A5F5PKI9|A0A5F5PKI9_HORSE	Leukotriene A(4) hydrolase (LTA-4 hydrolase) (EC 3.3.2.6)	LTA4H	2.35315	8.52343	3.11076			3.57355	0.211558								ASMHPVTAMLVGK[8.0142]DLK[8.0142]VD; AVLPC[57.0215]QDTPSVK[8.0142]; MQEVYNFNAINNSEIR[10.0083]; PEVVDTC[57.0215]SLASPASVC[57.0215]QTK[8.0142]; SAYEFSETESMLK[8.0142]; TLVWSEK[8.0142]EQVEK[8.0142]; WEEAIPLALK[8.0142]	both
tr|A0A5F5PKP9|A0A5F5PKP9_HORSE	Ubiquitin conjugating enzyme E2 V1	UBE2V1							0.17947	2.15823							LLEELEEGQK[8.0142]; WTGMIIGPPR[10.0083]	both
tr|A0A5F5PKQ8|A0A5F5PKQ8_HORSE	Procollagen C-endopeptidase enhancer 2	PCOLCE2		2.80585	1.32886		1.85658	1.63981	0.680152		0.425245			12.0023	15.5432	19.5784	FIDLESDNLC[57.0215]R[10.0083]; IMPNSFIMMFK[8.0142]; LLNALENK[8.0142]QC[57.0215]; YDYVAVFNGGEANDAQR[10.0083]	both
tr|A0A5F5PKT6|A0A5F5PKT6_HORSE	Thrombospondin 4	THBS4							0.289461								QTEQTYWQATPFR[10.0083]	eMSC
tr|A0A5F5PKV5|A0A5F5PKV5_HORSE	Methanethiol oxidase (MTO) (EC 1.8.3.4) (Selenium-binding protein 1)	SELENBP1					0.484283	0.780853	0.857572								FYK[8.0142]NEGGTWSVEK[8.0142]; IYVVDVGTEPR[10.0083]; SPQYSQVIHR[10.0083]	both
tr|A0A5F5PL54|A0A5F5PL54_HORSE	EGF containing fibulin extracellular matrix protein 2	EFEMP2	0.534142	0.382209	0.464	0.284254	0.343473	0.444648	0.478247						0.0290371		AGNSQGDFYIR[10.0083]; C[57.0215]LC[57.0215]PASNPLC[57.0215]R[10.0083]; C[57.0215]VDTNR[10.0083]C[57.0215]VEPYVQVSDNR[10.0083]; C[57.0215]VEPYVQVSDNR[10.0083]; DVNEC[57.0215]LTIPEAC[57.0215]K[8.0142]GEMK[8.0142]; FSC[57.0215]HC[57.0215]PQGYQLLATR[10.0083]; SC[57.0215]VDVNEC[57.0215]DMGAPC[57.0215]EQR[10.0083]	both
tr|A0A5F5PLA1|A0A5F5PLA1_HORSE	Fatty acid synthase (EC 1.1.1.100) (EC 1.3.1.39) (EC 2.3.1.38) (EC 2.3.1.39) (EC 2.3.1.41) (EC 2.3.1.85) (EC 3.1.2.14) (EC 4.2.1.59)	FASN			0.132444				0.487612								DTSFEQHVLR[10.0083]; TSEAVLGLLEQGR[10.0083]	eMSC
tr|A0A5F5PLF7|A0A5F5PLF7_HORSE	SPARC related modular calcium binding 1	SMOC1	0.143718	0.104755			0.100388	0.0909741	0.18172								QSALEEAQQNPR[10.0083]; SYESMC[57.0215]EYQR[10.0083]; YVMPNC[57.0215]ESDAR[10.0083]	eMSC
tr|A0A5F5PLH1|A0A5F5PLH1_HORSE	Vesicle associated membrane protein 2	VAMP2								0.062114							LQQTQAQVDEVVDIMR[10.0083]	eMSC
tr|A0A5F5PLI4|A0A5F5PLI4_HORSE	Aspartylglucosaminidase	AGA	0.162639				0.201901	0.204721	0.193123								FLPSYQAVEYMR[10.0083]	eMSC
tr|A0A5F5PLN0|A0A5F5PLN0_HORSE	Plectin	PLEC	0.845929	0.684332	0.690968	0.661349	2.97532	0.832913	0.768852					0.43205	0.486461	0.38116	AGIVGPELHEK[8.0142]; ALVPAAELLESGVIDHNLYR[10.0083]; AQAEQEAQELQR[10.0083]; AQLEPVASPAK[8.0142]K[8.0142]PK[8.0142]; AQVEQELTTLR[10.0083]; AR[10.0083]QEELYSELQAR[10.0083]; AR[10.0083]TDEGQLSPATR[10.0083]; ATVEVPVGSFK[8.0142]; AVTGYK[8.0142]DPYSGK[8.0142]; AVTGYK[8.0142]DPYTGEQISLFQAMK[8.0142]K[8.0142]; C[57.0215]DNFTSSWR[10.0083]; C[57.0215]ITDPQTGLC[57.0215]LLPLK[8.0142]EK[8.0142]; C[57.0215]VEDPE…	both
tr|A0A5F5PLX2|A0A5F5PLX2_HORSE	GDP-fucose protein O-fucosyltransferase 1 (EC 2.4.1.221) (Peptide-O-fucosyltransferase 1)	POFUT1							1.29813								VISLEDFMEK[8.0142]	MYO
tr|A0A5F5PM08|A0A5F5PM08_HORSE	Polypyrimidine tract-binding protein 1	PTBP1	0.542438	0.789227	0.0977289		0.376318	0.380506	1.19851								GQPIYIQFSNHK[8.0142]; LSLDGQNIYNAC[57.0215]C[57.0215]TLR[10.0083]	both
tr|A0A5F5PMB4|A0A5F5PMB4_HORSE	Prostaglandin reductase 1 (EC 1.3.1.48) (EC 1.3.1.74) (15-oxoprostaglandin 13-reductase) (Dithiolethione-inducible gene 1 protein) (Leukotriene B4 12-hydroxydehydrogenase) (NAD(P)H-dependent alkenal/one oxidoreductase)	PTGR1			1.5574		1.03286	1.03798	1.05481								HFEGSPTNSNFELK[8.0142]; IAIC[57.0215]GAISTYNR[10.0083]; K[8.0142]VESLEETLK[8.0142]K[8.0142]; VVGAAGSDEK[8.0142]VAYLK[8.0142]	both
tr|A0A5F5PNC6|A0A5F5PNC6_HORSE	Serpin B10	SERPINB10							2.72546								ILNLLPDDSVDPTTK[8.0142]; STLSNMGMSDAFNPSK[8.0142]	MYO
tr|A0A5F5PNX1|A0A5F5PNX1_HORSE	Guanine nucleotide-binding protein G(i) subunit alpha-2 (Adenylate cyclase-inhibiting G alpha protein)	GNAI2			0.169615		0.300761	0.430629	0.389899	0.385252							IAQSDYIPTQQDVLR[10.0083]; IIHEDGYSEEEC[57.0215]R[10.0083]QYR[10.0083]; SR[10.0083]EYQLNDSAAYYLNDLER[10.0083]	eMSC
tr|A0A5F5PNX8|A0A5F5PNX8_HORSE	Calcium-transporting ATPase (EC 7.2.2.10)	ATP2A1								0.0144232							AEIGIAMGSGTAVAK[8.0142]	MYO
tr|A0A5F5PP35|A0A5F5PP35_HORSE	Nucleoporin 210 like	NUP210L TPM3		0.869346	0.348018		1.23586	0.971332	1.1837					0.815072	1.10066		C[57.0215]R[10.0083]EMDEQIR[10.0083]; TIDDLEDK[8.0142]LK[8.0142]	both
tr|A0A5F5PP58|A0A5F5PP58_HORSE	Splicing factor 3b subunit 3	SF3B3							0.669557						0.816364		FLAVGLVDNTVR[10.0083]; IVPGQFLAVDPK[8.0142]; TVLDPVTGDLSDTR[10.0083]	both
tr|A0A5F5PP99|A0A5F5PP99_HORSE	Radixin	RDX					0.4334		0.531125								QAADQMK[8.0142]NQEQLAAELAEFTAK[8.0142]; QR[10.0083]IDEFEAM[15.9949]	both
tr|A0A5F5PPC4|A0A5F5PPC4_HORSE	Beta-hexosaminidase (EC 3.2.1.52)	HEXA	0.243338	0.186375			0.596133	0.480012	0.972106								GLETFSQLVWR[10.0083]; K[8.0142]GSYNPATHIYTAQDVK[8.0142]; LVTNLDFASK[8.0142]; R[10.0083]GIQAQPLNVGYC[57.0215]EQEFEET; SNPDIQDFMK[8.0142]; VYMVEPLAFDGTPEQK[8.0142]	both
tr|A0A5F5PPR0|A0A5F5PPR0_HORSE	Hypoxia up-regulated protein 1	HYOU1							0.44964								TLGGLEMELR[10.0083]; TVLSANADHMAQIEGLMDDVDFK[8.0142]AK[8.0142]	both
tr|A0A5F5PQ51|A0A5F5PQ51_HORSE	Trans-1,2-dihydrobenzene-1,2-diol dehydrogenase (EC 1.1.1.179) (EC 1.3.1.20) (D-xylose 1-dehydrogenase) (D-xylose-NADP dehydrogenase) (Dimeric dihydrodiol dehydrogenase)	DHDH							0.421316								AALAQGTLGDLR[10.0083]	eMSC
tr|A0A5F5PQB1|A0A5F5PQB1_HORSE	Myosin heavy chain 11	MYH11			0.379039		0.650458	0.354518	0.896194								ALDEETR[10.0083]SHEAQVQEMR[10.0083]; IAQLEEELEEEQGNMEAMSDR[10.0083]VR[10.0083]; MTESSLPSASK[8.0142]	both
tr|A0A5F5PQJ7|A0A5F5PQJ7_HORSE	Small ribosomal subunit protein uS7 (40S ribosomal protein S5)	RPS5		0.368406													VNQAIWLLC[57.0215]TGAR[10.0083]	eMSC
tr|A0A5F5PQK1|A0A5F5PQK1_HORSE	MOB kinase activator 1B	MOB1B					1.30432		1.92407						0.821711		HAEATLGSGNLR[10.0083]	eMSC
tr|A0A5F5PR12|A0A5F5PR12_HORSE	Pantetheinase (EC 3.5.1.92) (Pantetheine hydrolase) (Vascular non-inflammatory molecule 1)	VNN1							0.0385523				0.00598298				MTGSGIYAPDSPR[10.0083]	eMSC
tr|A0A5F5PR26|A0A5F5PR26_HORSE	Malate dehydrogenase (EC 1.1.1.37)	MDH1	1.19195	1.27506	1.3674	0.789705	1.24878	1.30367	1.06082	0.0264834	0.4952	0.986207	0.259507	1.37754	1.26133	1.39984	C[57.0215]QGAALEK[8.0142]YAK[8.0142]; ELAEEK[8.0142]ETAFEFLSSA; ENFSC[57.0215]LTR[10.0083]; GEFITTVQQR[10.0083]; LGVTSDDVK[8.0142]NVIIWGNHSSTQYPDVNHAK[8.0142]; MDLTAK[8.0142]ELAEEK[8.0142]ETAFEFLSSA; NVIIWGNHSSTQYPDVNHAK[8.0142]; VIVVGNPANTNC[57.0215]LTASK[8.0142]; VVEGLPINDFSR[10.0083]	both
tr|A0A5F5PR28|A0A5F5PR28_HORSE	Collagen type V alpha 2 chain	COL5A2	0.643789	0.623792	0.746754	0.7303	0.649791	0.672372	0.732816	1.22765	0.771898	1.09703	1.11362	0.76053	0.710288	0.725052	EGNPGPLGPIGPPGVR[10.0083]; GDPGTVGPPGPMGER[10.0083]; GDPGTVGPPGPM[15.9949]GER[10.0083]; GFPGAPGLPGLK[8.0142]; GFPGSDGLPGPK[8.0142]; GIVGMPGQR[10.0083]GER[10.0083]; GIVGM[15.9949]PGQR[10.0083]GER[10.0083]; GLTGNPGVQGPEGK[8.0142]; GMPGLPGPAGTPGK[8.0142]; GQPGSMGLPGPK[8.0142]; GSNDLEIK[8.0142]AEGNVR[10.0083]; GSQFVYGDHQSPNAAITQMTFLR[10.0083]; GSQFVYGDHQSPNAAITQM[15.9949]TFLR[10.0083]; GTQGPPGATGFPGS…	both
tr|A0A5F5PR40|A0A5F5PR40_HORSE	N-acetyl-D-glucosamine kinase (EC 2.7.1.59) (GlcNAc kinase)	NAGK		0.180359					0.42847								HSSALGGASLGAR[10.0083]; IAEGAQQGDPLSR[10.0083]; n[42.0106]AALYGGVEGGGTR[10.0083]	eMSC
tr|A0A5F5PRB4|A0A5F5PRB4_HORSE	Histidine--tRNA ligase, cytoplasmic (EC 6.1.1.21) (Histidyl-tRNA synthetase)	HARS1	0.498088		0.466137				1.30246						0.60972		TTETQVLVASAQK[8.0142]K[8.0142]; n[42.0106]AER[10.0083]AALEELVR[10.0083]	both
tr|A0A5F5PRG6|A0A5F5PRG6_HORSE	Adducin 2	ADD2								0.547299							WLNTPNTYLR[10.0083]	eMSC
tr|A0A5F5PRG7|A0A5F5PRG7_HORSE	SEC24 homolog D, COPII coat complex component	SEC24D		0.102609			0.273643	0.377775	0.466726					0.473707			C[57.0215]TTYC[57.0215]FPC[57.0215]TSDMAK[8.0142]; VLFQPQTNVYDSLAR[10.0083]; VLPVYMNC[57.0215]LLK[8.0142]	both
tr|A0A5F5PRI0|A0A5F5PRI0_HORSE	Nucleoside diphosphate kinase (EC 2.7.4.6)	NME2	1.60546	1.71646	1.46334	0.825718	1.90968	1.64561	1.46375	0.377304							GDFC[57.0215]IQVGR[10.0083]; LLQASEDLLK[8.0142]; NIIHGSDSVK[8.0142]; SAEK[8.0142]EISLWFK[8.0142]PEELVDYK[8.0142]; VMLGETNPADSK[8.0142]PGTIR[10.0083]; YMHSGPIVAMVWEGLNVVK[8.0142]	both
tr|A0A5F5PRN5|A0A5F5PRN5_HORSE	TNF alpha induced protein 6	TNFAIP6					0.609074	0.859005	0.793719						5.80673		AVC[57.0215]EYEGGHLATYK[8.0142]; FLSDASVTAGGFQIK[8.0142]; SPGFPNEYDDNQVC[57.0215]YWHIR[10.0083]; WDAYC[57.0215]YNPHAK[8.0142]; YC[57.0215]GDELPEDIISTGNVMTLK[8.0142]	both
tr|A0A5F5PRX8|A0A5F5PRX8_HORSE	T-complex protein 1 subunit epsilon (CCT-epsilon)	CCT5	0.803418	2.89209	1.65875		0.0633661		0.0367545					0.186969	0.375001	1.35245	DVDFELIK[8.0142]VEGK[8.0142]; QQISLATQMVR[10.0083]	both
tr|A0A5F5PRY2|A0A5F5PRY2_HORSE	Tetraspanin	CD63			1.47434	2.34805	1.80958	1.7724	1.60681								FTEK[8.0142]DIYTK[8.0142]; GQVPDSC[57.0215]C[57.0215]VNVTQGC[57.0215]GTK[8.0142]	MYO
tr|A0A5F5PRZ7|A0A5F5PRZ7_HORSE	Collagen type V alpha 1 chain	COL5A1	0.670085	0.610956	0.730135	0.461568	0.70177	0.711648	0.675121	0.629832	0.957933	1.44487	0.863056	0.365743	0.608396	0.378648	ALVDGC[57.0215]ATR[10.0083]; DAQLSAPTK[8.0142]; DAQLSAPTK[8.0142]QLYPASAFPEDFSILTTVK[8.0142]; DAQLSAPTK[8.0142]QLYPASAFPEDFSILTTVK[8.0142]AK[8.0142]; DLQLC[57.0215]HPDFPDGEYWVDPNQGC[57.0215]SR[10.0083]; ENPGSWFSEFK[8.0142]R[10.0083]; FGGGGDAGSK[8.0142]GPM[15.9949]VSAQESQAQAILQQAR[10.0083]; FLGSNDEEMSFDNSPYIR[10.0083]; FLGSNDEEM[15.9949]SFDNSPYIR[10.0083]; GINLSDGK[8.0142]WHR[10.0083]; GPMVSAQESQA…	both
tr|A0A5F5PSL9|A0A5F5PSL9_HORSE	Cysteine--tRNA ligase, cytoplasmic (EC 6.1.1.16) (Cysteinyl-tRNA synthetase)	CARS1			0.604131				0.68141								LVPEAVGDQR[10.0083]; TAVHEALC[57.0215]DNVDTR[10.0083]; VSEYVPEIVNFVQK[8.0142]	both
tr|A0A5F5PSM6|A0A5F5PSM6_HORSE	ADF-H domain-containing protein		0.242434		0.225157		0.404859	0.511687	0.173019								FALITWIGENVSGLQR[10.0083]; YDGSTIVPGEQGAEYQDFIQQC[57.0215]TDDIR[10.0083]	eMSC
tr|A0A5F5PSX8|A0A5F5PSX8_HORSE	Ubiquitin family domain containing 1	UBFD1							4.85708								LPTVPLSGMYNK[8.0142]	MYO
tr|A0A5F5PT09|A0A5F5PT09_HORSE	Legumain (EC 3.4.22.34) (Protease, cysteine 1)	LGMN	0.794147	0.819166	0.750331		0.722708	0.776722	0.663535					0.601741	1.58974	3.98164	APLTAHDC[57.0215]YR[10.0083]; LDLTPSPDVPLAILK[8.0142]; LLSER[10.0083]APLTAHDC[57.0215]YR[10.0083]; LMSTNDLQESR[10.0083]; SSMDK[8.0142]VC[57.0215]LDNY; TYC[57.0215]FNWHSPMYEYALR[10.0083]	both
tr|A0A5F5PT31|A0A5F5PT31_HORSE	Follistatin-related protein 1 (Follistatin-like protein 1)	FSTL1	0.793665	0.432112	0.7044	0.463414	0.444713	0.314165	0.50984								EC[57.0215]AVTEK[8.0142]GEPTC[57.0215]LC[57.0215]IEQC[57.0215]K[8.0142]PHK[8.0142]; SMIC[57.0215]ANVFC[57.0215]GAGR[10.0083]; SM[15.9949]IC[57.0215]ANVFC[57.0215]GAGR[10.0083]	both
tr|A0A5F5PT34|A0A5F5PT34_HORSE	glycogenin glucosyltransferase (EC 2.4.1.186)	GYG1							2.61308								n[42.0106]ADQAFVTLTTNDAYAK[8.0142]	MYO
tr|A0A5F5PTH3|A0A5F5PTH3_HORSE	ADP ribosylation factor 4	ARF4						0.742178	0.958192					2.2497			IQEGAEELQK[8.0142]	MYO
tr|A0A5F5PTL7|A0A5F5PTL7_HORSE	Inositol-1-monophosphatase (EC 3.1.3.25)	IMPA1						0.304995									n[42.0106]ADPWQEC[57.0215]MDYAVTLAR[10.0083]	eMSC
tr|A0A5F5PTM2|A0A5F5PTM2_HORSE	26S proteasome non-ATPase regulatory subunit 5	PSMD5													0.944283		TYLSEGPYYVK[8.0142]PISTTAVEGAE	MYO
tr|A0A5F5PTP6|A0A5F5PTP6_HORSE	Collagen type VI alpha 3 chain	COL6A3	0.598134	0.558658	0.622685	0.557009	0.575266	0.631146	0.607828	3.05372	2.05839	3.91625	1.39106	0.560243	0.504917	0.588579	AGILTFC[57.0215]VGAR[10.0083]; ALGSAIDYTIENIFESAPNPR[10.0083]; ALILVGLER[10.0083]; ALNLGYALDYAQR[10.0083]; ATYQGSFSTK[8.0142]; DVVFLIDGSQSAAPEFQYIR[10.0083]; ER[10.0083]VPQLLLLLTAGQSEDSYLQAANALAR[10.0083]; EVQVSEITENSAK[8.0142]; EVYSFASEPNDVFFK[8.0142]; FK[8.0142]GGSPLNTGK[8.0142]; FWYGGC[57.0215]GGNENR[10.0083]; GAQGPPGSTGPPGLIGEQGIPGPR[10.0083]; GDSIDQC[57.0215]ALVQSIK[8.0142]; GFTYNR[10.0083]P…	both
tr|A0A5F5PU06|A0A5F5PU06_HORSE	Alpha-2-macroglobulin	A2M					0.00126104		0.00226869								VTASPQSLC[57.0215]ALR[10.0083]	eMSC
tr|A0A5F5PU12|A0A5F5PU12_HORSE	Peptidase D	PEPD		0.20819	0.245139		0.285143	0.428022	0.333667								GVNTDSGSIC[57.0215]R[10.0083]; SVVLLQGGEETQR[10.0083]; TVEEIEAC[57.0215]MAGR[10.0083]	eMSC
tr|A0A5F5PU98|A0A5F5PU98_HORSE	Exostosin glycosyltransferase 2	EXT2					0.167981	0.215447	0.294173								AC[57.0215]LFVPSIDVLNQNALR[10.0083]; LGQAVLSDVLR[10.0083]; LPADSPIPER[10.0083]GDLSC[57.0215]R[10.0083]; YVDDSGVPVSNTISR[10.0083]	eMSC
tr|A0A5F5PUN5|A0A5F5PUN5_HORSE	Heteroous nuclear ribonucleoprotein A1	HNRNPA1	0.897482	1.03143	0.620935		1.07374	1.70018	1.00816	0.342592					0.36639		GFAFVTFDDHDSVDK[8.0142]IVIQK[8.0142]; IEVIEIMTDR[10.0083]; LFIGGLSFETTDESLR[10.0083]; NQGGYGGSSSSSSYGSGR[10.0083]; NQGGYGGSSSSSSYGSGR[10.0083]R[10.0083]F	both
tr|A0A5F5PUZ2|A0A5F5PUZ2_HORSE	Follistatin-related protein 1 (Follistatin-like protein 1)	FSTL1	0.753627	0.677792	0.844539	0.444762	0.756645	0.73147	0.767201	1.0387	0.902941			0.411116	0.594913	0.340652	C[57.0215]ALEDETYADGAETEVDC[57.0215]NR[10.0083]; C[57.0215]LNPSFNPPEK[8.0142]K[8.0142]; C[57.0215]VC[57.0215]AC[57.0215]GNWVC[57.0215]TAMTC[57.0215]DGK[8.0142]; C[57.0215]VC[57.0215]AC[57.0215]GNWVC[57.0215]TAMTC[57.0215]DGK[8.0142]NQK[8.0142]; DAC[57.0215]LTGSK[8.0142]IQVDYDGHC[57.0215]K[8.0142]; GLC[57.0215]VDALIELSDENADWK[8.0142]LSFQEFLK[8.0142]; GTQTQTEEEMTR[10.0083]; IIQWLEAEIIPDGWFSK[8.0142…	both
tr|A0A5F5PV65|A0A5F5PV65_HORSE	Integral membrane protein 2	ITM2B				1.28275											EVSNC[57.0215]VTIR[10.0083]	eMSC
tr|A0A5F5PVD1|A0A5F5PVD1_HORSE	Heparin binding growth factor	HDGF	12.895	4.8146	5.3093		3.91064	5.2609	3.33391						31.4669		DLFPYEESK[8.0142]EK[8.0142]; GFSEGLWEIENNPTVK[8.0142]; IDEMPEAAVK[8.0142]; K[8.0142]GFSEGLWEIENNPTVK[8.0142]; QK[8.0142]EYK[8.0142]C[57.0215]GDLVFAK[8.0142]	MYO
tr|A0A5F5PVK6|A0A5F5PVK6_HORSE	Versican core protein (Chondroitin sulfate proteoglycan core protein 2) (Large fibroblast proteoglycan) (PG-M)	VCAN	0.570286	0.564916	0.655618	0.674716	0.808638	0.787548	0.913204	1.2247	0.618907	0.717601	1.40933	0.598712	0.726479	0.564024	AATSR[10.0083]YTLNFESAQK[8.0142]; AQC[57.0215]GGGLLGVR[10.0083]; C[57.0215]DVMYGIEDTQDTVSLAVDGVVFHYR[10.0083]; C[57.0215]LC[57.0215]LPSYIGALC[57.0215]EQDTETC[57.0215]DYGWHK[8.0142]; C[57.0215]LC[57.0215]LPSYIGALC[57.0215]EQDTETC[57.0215]DYGWHK[8.0142]FQGQC[57.0215]YK[8.0142]; C[57.0215]LGNGK[8.0142]WAMPK[8.0142]; DLK[8.0142]ETTVLVAQNGNIK[8.0142]; EGC[57.0215]YGDMMGK[8.0142]; EGC[57.0215]YGDMMGK[8…	both
tr|A0A5F5PVM7|A0A5F5PVM7_HORSE	Peptidyl-prolyl cis-trans isomerase (EC 5.2.1.8)	PIN1															IK[8.0142]SGEEDFESLASQFSDC[57.0215]SSAK[8.0142]	MYO
tr|A0A5F5PVT5|A0A5F5PVT5_HORSE	Lamin A/C	LMNA		0.137908	0.0702043		0.0472166	0.161203	0.0702502								SVTVVEDDEDEDGDDLIHHHHVSGSR[10.0083]R[10.0083]	eMSC
tr|A0A5F5PVW3|A0A5F5PVW3_HORSE	Glial fibrillary acidic protein	GFAP								0.0167808							IESLEEEIR[10.0083]	eMSC
tr|A0A5F5PVZ1|A0A5F5PVZ1_HORSE	Translationally-controlled tumor protein	TPT1							2.28046								DLISHDEMFSDIYK[8.0142]	MYO
tr|A0A5F5PW07|A0A5F5PW07_HORSE	RNA helicase (EC 3.6.4.13)	DDX39B	0.119997	0.274449	0.152851	0.434456	0.116367	0.188695	0.302535	0.0985024			0.0199977		0.132575		AIVDC[57.0215]GFEHPSEVQHEC[57.0215]IPQAILGMDVLC[57.0215]QAK[8.0142]; GLAITFVSDENDAK[8.0142]; ILVATNLFGR[10.0083]; VNIAFNYDMPEDSDTYLHR[10.0083]	both
tr|A0A5F5PW11|A0A5F5PW11_HORSE	26S proteasome non-ATPase regulatory subunit 6	PSMD6							0.663293								IGLFYMDNDLITR[10.0083]	eMSC
tr|A0A5F5PW18|A0A5F5PW18_HORSE	Serpin family F member 2	SERPINF2	2.02944				8.97126	3.12386	7.47718	5.99348			1.45327		7.554		LC[57.0215]QDLGSGAFR[10.0083]	eMSC
tr|A0A5F5PW75|A0A5F5PW75_HORSE	Protein argonaute-2 (Argonaute2) (EC 3.1.26.n2) (Eukaryotic translation initiation factor 2C 2) (eIF-2C 2) (eIF2C 2) (Protein slicer)	AGO2 EIF2C2			0.317746												AVQVHQDTLR[10.0083]	eMSC
tr|A0A5F5PWJ2|A0A5F5PWJ2_HORSE	DEAD/H-box helicase 11	DDX11					0.0730769										IGIFESPTGTGK[8.0142]	MYO
tr|A0A5F5PWR2|A0A5F5PWR2_HORSE	Coatomer subunit epsilon	COPE							1.54159								APPAPSGSGEVDELFDVK[8.0142]; NAFYIGSYQQC[57.0215]INEAQR[10.0083]	both
tr|A0A5F5PWS7|A0A5F5PWS7_HORSE	KH RNA binding domain containing, signal transduction associated 1	KHDRBS1			0.164712												SGSMDPSGAHPSVR[10.0083]	eMSC
tr|A0A5F5PWX1|A0A5F5PWX1_HORSE	Olfactomedin like 3	OLFML3	0.686674	0.435556	0.522673	0.592015	0.565027	0.537985	0.51817	0.940157	1.99046		3.3926	0.206492	0.191166	0.0416833	EALR[10.0083]TEADTISGR[10.0083]; EVDYLETQNPALPC[57.0215]VEVEEK[8.0142]; EVDYLETQNPALPC[57.0215]VEVEEK[8.0142]VSGGPGTK[8.0142]; FGGPAGLWTK[8.0142]; FGGPAGLWTK[8.0142]DPMGPTEK[8.0142]; IQC[57.0215]SFDASGTLTPER[10.0083]; LDPQTLDTEQQWDTPC[57.0215]PR[10.0083]; LR[10.0083]DFTLAMAAR[10.0083]; MLPLLEVAEK[8.0142]ER[10.0083]; QLYAWDDGYQIVYK[8.0142]; YDMMTDC[57.0215]GYTISQVR[10.0083]	both
tr|A0A5F5PXE2|A0A5F5PXE2_HORSE	Collagen type IV alpha 1 chain	COL4A1	0.625175	0.523824	0.752924	0.457348	0.532324	0.505881	0.590013		11.523		11.4533	0.225676	0.148834	0.159505	AHGQDLGTAGSC[57.0215]LR[10.0083]; FSTMPFLFC[57.0215]NINNVC[57.0215]NFASR[10.0083]; GTC[57.0215]NYYANAYSFWLATIER[10.0083]; HSQTIDDPQC[57.0215]PPGTK[8.0142]; ILYHGYSLLYVQGNER[10.0083]; NDYSYWLSTPEPMPMSMAPITGDNIR[10.0083]PFISR[10.0083]; SAPFIEC[57.0215]HGR[10.0083]	both
tr|A0A5F5PXG7|A0A5F5PXG7_HORSE	Parathymosin						2.19058										SVEAAAELSAK[8.0142]DLK[8.0142]	MYO
tr|A0A5F5PXZ7|A0A5F5PXZ7_HORSE	Glucose-6-phosphate 1-dehydrogenase (EC 1.1.1.49)	G6PD	2.10695				1.34982		2.29016						0.79524		DGLLPEDTFIVGYAR[10.0083]; DVAGDIFQQQC[57.0215]K[8.0142]; LFYLALPPSVYEAVTK[8.0142]; VQPNEAVYTK[8.0142]	both
tr|A0A5F5PY44|A0A5F5PY44_HORSE	Pyruvate kinase (EC 2.7.1.40)	PKM	2.62679	4.42126	2.8091	1.28154	1.75112	1.77727	2.58904	0.112204			0.205524	12.703	11.4732	8.86005	C[57.0215]C[57.0215]SGAIIVLTK[8.0142]; EAEAAIYHLQLFEELR[10.0083]R[10.0083]; GDLGIEIPAEK[8.0142]; GDLGIEIPAEK[8.0142]VFLAQK[8.0142]; LAPITSDPTEAAAVGAVEASFK[8.0142]	both
tr|A0A5F5PY53|A0A5F5PY53_HORSE	Fatty acid binding protein 5	FABP5		0.302782					0.209363								LVVEC[57.0215]VMNNVTC[57.0215]TR[10.0083]; n[42.0106]ATIEQLVGR[10.0083]WR[10.0083]	eMSC
tr|A0A5F5PYF1|A0A5F5PYF1_HORSE	Tyrosine 3-monooxygenase/tryptophan 5-monooxygenase activation protein epsilon	YWHAE							0.233847								n[42.0106]MDDR[10.0083]EDLVYQAK[8.0142]	both
tr|A0A5F5PYU9|A0A5F5PYU9_HORSE	PDGFA associated protein 1	PDAP1							0.99257								GVEGLIDIENPNR[10.0083]; QYTSPEEIDAQLQAEK[8.0142]	both
tr|A0A5F5PZ18|A0A5F5PZ18_HORSE	Actin related protein 3	ACTR3							2.58604	0.0981521							LPAC[57.0215]VVDC[57.0215]GTGYTK[8.0142]	MYO
tr|A0A5F5PZ70|A0A5F5PZ70_HORSE	Transgelin	TAGLN	0.770061	1.00418	0.678684	0.990617	1.10754	0.759122	1.66685	0.309778				0.813368	1.83679	1.08147	EFTESQLQEGK[8.0142]; GASQAGMTGYGR[10.0083]PR[10.0083]; HVIGLQMGSNR[10.0083]; HVIGLQM[15.9949]GSNR[10.0083]; LVEWIVVQC[57.0215]GPDVGR[10.0083]PDR[10.0083]; LVNSLYPDGSK[8.0142]PVK[8.0142]; LVNSLYPDGSK[8.0142]PVK[8.0142]VPENPPSMVFK[8.0142]; QMEQVAQFLK[8.0142]; TLMALGSLAVTK[8.0142]; TLM[15.9949]ALGSLAVTK[8.0142]; VPENPPSMVFK[8.0142]; YDEELEER[10.0083]	both
tr|A0A5F5PZ95|A0A5F5PZ95_HORSE	peptidylprolyl isomerase (EC 5.2.1.8)	FKBP1A	0.286159	0.824613	0.300779	0.37468	0.299306	0.375468	0.356262	0.58763							GVQVETISPGDGR[10.0083]	eMSC
tr|A0A5F5PZL7|A0A5F5PZL7_HORSE	protein-tyrosine-phosphatase (EC 3.1.3.48)	PTPRG							1.43255								DNSALDPIIHGLK[8.0142]	MYO
tr|A0A5F5PZN1|A0A5F5PZN1_HORSE	ADAM metallopeptidase with thrombospondin type 1 motif 5	ADAMTS5	0.511132	0.464802	0.411915	0.411819	0.423304	0.615057	0.530884					0.275808	0.315183	0.411093	DGSVGAAGFVPVGGGPSATR[10.0083]; DGSVGAAGFVPVGGGPSATR[10.0083]R[10.0083]; EGFSFEALPPR[10.0083]; FLLDLER[10.0083]DGSVGAAGFVPVGGGPSATR[10.0083]; FLLDLER[10.0083]DGSVGAAGFVPVGGGPSATR[10.0083]R[10.0083]; GPWAETETGR[10.0083]; GPWAETETGR[10.0083]VYGDGSAR[10.0083]; SSGLVQNIDQIYSGGGK[8.0142]; TSC[57.0215]ETPASPPGSR[10.0083]; VGYLVYAGGR[10.0083]R[10.0083]	both
tr|A0A5F5PZS2|A0A5F5PZS2_HORSE	Potassium channel tetramerization domain containing 12	KCTD12	0.322643	0.361843	0.284299	0.3177	0.3905	0.5161	0.374615	1.59875	16.5876	17.4123	11.5193				C[57.0215]TVVSVPDSLLWR[10.0083]; DLQLVLPDYFPER[10.0083]; EAEYFELPELVR[10.0083]; EAEYFELPELVR[10.0083]R[10.0083]; EVFGDTLNESR[10.0083]; EVFGDTLNESR[10.0083]DPDR[10.0083]PPER[10.0083]; FFIDR[10.0083]DGFLFR[10.0083]; FNFLEQAFDK[8.0142]; LGAPQQPGPGPPPPSR[10.0083]; LQR[10.0083]EAEYFELPELVR[10.0083]; LQR[10.0083]EAEYFELPELVR[10.0083]R[10.0083]; MFTQQQPQELAR[10.0083]; M[15.9949]FTQQQPQELAR[10.0083]; R[1…	both
tr|A0A5F5PZT3|A0A5F5PZT3_HORSE	Cathepsin H	LOC111775633	0.820204	1.17903	0.914538	0.212937	0.626973	0.811272	0.726621					0.31601	0.306819	0.303186	GAGPYPPSVDWR[10.0083]; GK[8.0142]NMC[57.0215]GLAAC[57.0215]ASYPIPLV; LQTFVSNWR[10.0083]; MGLNQFSAMNFAELK[8.0142]; MGLNQFSAMNFAELK[8.0142]HK[8.0142]	both
tr|A0A5F5PZX8|A0A5F5PZX8_HORSE	ATPase H+ transporting V1 subunit E1	ATP6V1E1								0.0732039							GALFGANANR[10.0083]	eMSC
tr|A0A5F5Q056|A0A5F5Q056_HORSE	Translation machinery associated 7 homolog	TMA7		2.34844													EMDEEDK[8.0142]AFK[8.0142]	MYO
tr|A0A5F5Q090|A0A5F5Q090_HORSE	Transcobalamin-2 (Transcobalamin II)	TCN2	0.618839	0.68791	0.57115	0.293618	0.597823	0.56785	0.867154					0.513808	0.867724	0.549372	AQELWGFTYGTK[8.0142]; ATLSGPYLTSVMGK[8.0142]; ATLSGPYLTSVM[15.9949]GK[8.0142]; DMELGTAC[57.0215]LK[8.0142]; EAGER[10.0083]EFWQLLR[10.0083]APDTR[10.0083]; HVIFVPAGSSLEDVLK[8.0142]; HVIFVPAGSSLEDVLK[8.0142]K[8.0142]; LLQGIAEYTPK[8.0142]; LLQGIAEYTPK[8.0142]DGETIELR[10.0083]; LSSVQAGDMEAFYLHSLK[8.0142]; SYVDLISPDC[57.0215]QAPR[10.0083]; VVLEPAMEIPSQTQSSDVIR[10.0083]; VVLEPAM[15.9949]EIPSQTQSSDVIR[10…	both
tr|A0A5F5Q0B3|A0A5F5Q0B3_HORSE	Elongation factor 2	EEF2	0.692407	0.814486	0.832583	1.19036	1.10454	1.16881	1.20707	0.407289	6.68535	4.55169	1.75805	0.694613	1.02689	0.479978	AK[8.0142]K[8.0142]VEDMMK[8.0142]; ALLELQLEPEELYQTFQR[10.0083]; C[57.0215]ELLYEGPPDDEAAMGIK[8.0142]; C[57.0215]ELLYEGPPDDEAAM[15.9949]GIK[8.0142]; C[57.0215]LYASVLTAQPR[10.0083]; EGALC[57.0215]EENMR[10.0083]; EGIPALDNFLDK[8.0142]L; ETVSEESNVLC[57.0215]LSK[8.0142]; GGGQIIPTAR[10.0083]R[10.0083]; GHVFEESQVAGTPMFVVK[8.0142]; IK[8.0142]PVLMMNK[8.0142]; K[8.0142]IWC[57.0215]FGPDGTGPNILTDITK[8.0142]; L…	both
tr|A0A5F5Q0P6|A0A5F5Q0P6_HORSE	Filamin binding LIM protein 1	FBLIM1					0.142992		0.182871								ILLSVEPTDQGC[57.0215]YPLNDR[10.0083]	eMSC
tr|A0A5F5Q136|A0A5F5Q136_HORSE	Chaperonin containing TCP1 subunit 6A	CCT6A			6.95113		1.34295	1.18752	1.65092								ALQFLEQVK[8.0142]; GIDPFSLDALAK[8.0142]; IITEGFEAAK[8.0142]EK[8.0142]; K[8.0142]VC[57.0215]GDSNK[8.0142]GFVVINQK[8.0142]	MYO
tr|A0A5F5Q172|A0A5F5Q172_HORSE	Small ribosomal subunit protein uS5 (40S ribosomal protein S2)	RPS2			2.14262		2.45259	2.25643	2.11367					1.7844	6.07736		GC[57.0215]TATLGNFAK[8.0142]; SPYQEFTDHLVK[8.0142]; TYSYLTPDLWK[8.0142]	MYO
tr|A0A5F5Q179|A0A5F5Q179_HORSE	T-complex protein 1 subunit alpha (CCT-alpha)	TCP1													0.979143		SQNVMAAASIANIVK[8.0142]	MYO
tr|A0A5F5Q1G1|A0A5F5Q1G1_HORSE	PSI domain-containing protein																AC[57.0215]LDYPVTK[8.0142]	MYO
tr|A0A5F5Q1J8|A0A5F5Q1J8_HORSE	Large ribosomal subunit protein uL10 (60S acidic ribosomal protein P0)			2.72974	4.13429		3.56957	3.79201	2.84824						79.0373		AGAIAPC[57.0215]EVTVPAQNTGLGPEK[8.0142]; AGAIAPC[57.0215]EVTVPAQNTGLGPEK[8.0142]TSFFQALGITTK[8.0142]; C[57.0215]FIVGADNVGSK[8.0142]; GHLENNPALEK[8.0142]; IIQLLDDYPK[8.0142]; TSFFQALGITTK[8.0142]	MYO
tr|A0A5F5Q1R3|A0A5F5Q1R3_HORSE	Proteasome subunit beta	PSMB5	0.424793			0.492455	0.898738	0.830897	0.815523						0.364718		AIYQATYR[10.0083]; ATAGAYIASQTVK[8.0142]; ATAGAYIASQTVK[8.0142]K[8.0142]; DAYSGGAVNLYHVR[10.0083]; DAYSGGAVNLYHVR[10.0083]EDGWIR[10.0083]; FQHGVIVAADSR[10.0083]; LLANMVYQYK[8.0142]; R[10.0083]AIYQATYR[10.0083]	both
tr|A0A5F5Q211|A0A5F5Q211_HORSE	Laminin subunit alpha 2	LAMA2	0.578082	0.335187	1.63821		1.90879	1.53032	0.957982					0.432665	0.577245	0.344361	ALELR[10.0083]GVQPVSC[57.0215]PAN; C[57.0215]AVGYYGIVK[8.0142]; C[57.0215]SC[57.0215]VDQTGQC[57.0215]TC[57.0215]K[8.0142]; EETGFSTYNPQVIIR[10.0083]; GC[57.0215]VPC[57.0215]NC[57.0215]NSFGSK[8.0142]; GTYFDGTGFAK[8.0142]; GYEGQYC[57.0215]ER[10.0083]; HPITNAIDGK[8.0142]; IGPVTYSIDGC[57.0215]IR[10.0083]; ISEISMEVAEQGR[10.0083]; LATGPQGSLK[8.0142]ENAK[8.0142]; LFVGGAPAEFQPSPLR[10.0083]; NLQMAEAPADLEQP…	both
tr|A0A5F5Q220|A0A5F5Q220_HORSE	Junction plakoglobin	JUP					0.0255685	0.0742362	0.0446226	0.0414026							LVQNC[57.0215]LWTLR[10.0083]; TMQNTSDLDTAR[10.0083]	eMSC
tr|A0A5F5Q248|A0A5F5Q248_HORSE	Myeloid derived growth factor		1.70429	1.3551	2.52388		1.00948	1.19892	1.31801	0.330005	1.10632			4.7038	3.69033	4.39066	AAFEK[8.0142]ESDVPLQSEEFEVTK[8.0142]; ESDVPLQSEEFEVTK[8.0142]; GAEVEYGMAYSK[8.0142]; SYLYFTQFR[10.0083]; YSC[57.0215]VFTYASQGGTNER[10.0083]	both
tr|A0A5F5Q2J5|A0A5F5Q2J5_HORSE	Tubulointerstitial nephritis antigen like 1	TINAGL1	0.276576	0.0279923	0.0721679	0.147136	0.333411	0.387334	0.292005					0.00301576	0.00471819		ELAPALHLR[10.0083]; GANEC[57.0215]DIESFVLGVWGR[10.0083]; GGHLDGAWWFLR[10.0083]; GVVSDHC[57.0215]YPFSGR[10.0083]; GVVSDHC[57.0215]YPFSGR[10.0083]ER[10.0083]DEAGPAPR[10.0083]; ITGWGEETLPDGR[10.0083]; VHTNDIYQVTPAYR[10.0083]; VYPVLGTYWDNC[57.0215]NR[10.0083]; YC[57.0215]QEQDLC[57.0215]C[57.0215]R[10.0083]; YWTAANSWGPAWGER[10.0083]	eMSC
tr|A0A5F5Q2Q4|A0A5F5Q2Q4_HORSE	Rab GDP dissociation inhibitor	GDI2	0.819269	0.822286	0.487305	0.2033	0.578579	0.751186	0.527136				0.365246	0.269871	0.193402	0.336967	DLGTESQIFISR[10.0083]; FVSISDLLVPK[8.0142]; K[8.0142]SDIYVC[57.0215]MISSAHNVAAQGK[8.0142]; LSAIYGGTYMLNK[8.0142]PIEEIIVQNGK[8.0142]; TDDYLDQPC[57.0215]C[57.0215]ETINR[10.0083]	both
tr|A0A5F5Q342|A0A5F5Q342_HORSE	Thrombospondin type 1 domain containing 4	THSD4	0.197566				0.140024	0.178547	0.41351								C[57.0215]VSNIGDVVDDEEC[57.0215]NMR[10.0083]; FYEWEPFAEVK[8.0142]; LC[57.0215]NTNVC[57.0215]PESSR[10.0083]; TDWTSC[57.0215]SVPC[57.0215]GVGQR[10.0083]	both
tr|A0A5F5Q398|A0A5F5Q398_HORSE	Thioredoxin domain-containing protein 17	TXNDC17				0.207649											VSGFEEFNR[10.0083]	eMSC
tr|A0A5F5Q3G4|A0A5F5Q3G4_HORSE	Superoxide dismutase (EC 1.15.1.1)	SOD2			27.0989		12.0315	20.6854	14.2947								AIWNVINWENVSER[10.0083]	eMSC
tr|A0A5F5Q4U9|A0A5F5Q4U9_HORSE	Ribosomal protein L18	RPL18							0.958193					0.226407	0.43046	0.188818	GC[57.0215]GTVLLSGPR[10.0083]; ILTFDQLALDSPK[8.0142]; TAVVVGTITDDVR[10.0083]	both
tr|A0A5K1VP18|A0A5K1VP18_HORSE	Large ribosomal subunit protein uL18 (60S ribosomal protein L5)	RPL5	0.9381	0.159614	0.231103		0.638289	0.444886	1.18298						0.804108		GAVDGGLSIPHSTK[8.0142]; HIMGQNVADYMR[10.0083]; IEGDMIVC[57.0215]AAYAHELPK[8.0142]; NNVTPDMMEEMYK[8.0142]; TTTGNK[8.0142]VFGALK[8.0142]GAVDGGLSIPHSTK[8.0142]; VGLTNYAAAYC[57.0215]TGLLLAR[10.0083]	both
tr|A0A9L0QXU0|A0A9L0QXU0_HORSE	Plexin domain containing 2	PLXDC2					0.243824		5.2328								ASLGQDSPEPR[10.0083]; DLWVNIDQMEK[8.0142]DK[8.0142]VK[8.0142]	both
tr|A0A9L0QYB9|A0A9L0QYB9_HORSE	Angiopoietin like 2	ANGPTL2	1.08006		0.912843	3.92997	0.549817	0.559767	0.494531					0.931432	0.399724	1.00794	HDPGGWTVIQR[10.0083]; IINQISTNEIQSDQNLK[8.0142]; LMQVWC[57.0215]DQR[10.0083]; LMQVWC[57.0215]DQR[10.0083]HDPGGWTVIQR[10.0083]; YQDGVYWAEFR[10.0083]	both
tr|A0A9L0QYF4|A0A9L0QYF4_HORSE	Cathepsin K	CTSK	2.87405	4.8098	2.61025		2.0345	2.67146	1.6734								GIDSEDAYPYVGQDESC[57.0215]MYNPTGK[8.0142]; GVYYDENC[57.0215]NSDNLNHAVLAVGYGIQK[8.0142]; NK[8.0142]NNAC[57.0215]GIANMASFPK[8.0142]M; NSWGENWGNK[8.0142]	MYO
tr|A0A9L0QYS0|A0A9L0QYS0_HORSE	Mannose receptor C-type 2	MRC2	0.180754	0.128714	0.247611		0.645557	0.48955	0.542546				0.351753	0.421667	0.583648	0.340149	AGQLSQGAAEEDHGC[57.0215]R[10.0083]; C[57.0215]LTGLPYIC[57.0215]K[8.0142]; C[57.0215]VYVTASR[10.0083]EDWGDQR[10.0083]; DC[57.0215]SIALPYVC[57.0215]K[8.0142]; GADVR[10.0083]EPDVSPQGR[10.0083]; GAWLGMNFNPK[8.0142]; GLR[10.0083]TPLWIGLASEEGSR[10.0083]R[10.0083]; K[8.0142]TQPPDLPPTALGGC[57.0215]PSGWNQFLNK[8.0142]; SC[57.0215]TEETHGFIC[57.0215]QK[8.0142]; TLGDQLSLLLGGR[10.0083]; TPLWIGLASEEGSR[10.0083]…	both
tr|A0A9L0QYV8|A0A9L0QYV8_HORSE	Collagen type V alpha 3 chain	COL5A3	0.114647		0.15595		0.23513	0.476497	0.441052								FSYVDADGSPVSVVQLTFLK[8.0142]; GGQAGVPVGPGLC[57.0215]PQR[10.0083]; TLLEFTSSR[10.0083]; VGFLPLSDVAATDFGQTNQK[8.0142]	both
tr|A0A9L0QZG5|A0A9L0QZG5_HORSE	Small glutamine rich tetratricopeptide repeat co-chaperone alpha	SGTA													0.0448479		LGNYAGAVQDC[57.0215]ER[10.0083]	eMSC
tr|A0A9L0QZN8|A0A9L0QZN8_HORSE	Fumarylacetoacetase (EC 3.7.1.2) (Fumarylacetoacetate hydrolase)	FAH							1.06978								ASSVVVSGTPIR[10.0083]; n[42.0106]SFVPVAADSDFPIHNLPYGVFSTK[8.0142]	both
tr|A0A9L0R028|A0A9L0R028_HORSE	Arginase (EC 3.5.3.1)	ARG2	2.90357	1.72574	1.9257		1.87806	1.97817	2.19098								SVGLANQELAEVVSK[8.0142]	MYO
tr|A0A9L0R094|A0A9L0R094_HORSE	Vacuolar protein sorting-associated protein 35	VPS35							2.43572	0.123548							LSQLEGVNVER[10.0083]; PTTQQSPQDEQEK[8.0142]LLDEAIQAVK[8.0142]; SEDPDQQYLILNTAR[10.0083]	both
tr|A0A9L0R124|A0A9L0R124_HORSE	Betaine--homocysteine S-methyltransferase 1 (EC 2.1.1.5)	BHMT								0.0770575							AIAEELAPER[10.0083]	eMSC
tr|A0A9L0R165|A0A9L0R165_HORSE	ADP-ribosylation factor-like protein 8B (EC 3.6.5.2)	ARL8B								0.894133							MNLSAIQDR[10.0083]	eMSC
tr|A0A9L0R1R5|A0A9L0R1R5_HORSE	Phosphoglycerate kinase (EC 2.7.2.3)	PGK1	5.50509	3.88639			3.77231	2.83903	3.00715								ITLPVDFVTADK[8.0142]FDEHAK[8.0142]	MYO
tr|A0A9L0R247|A0A9L0R247_HORSE	Peroxiredoxin-like 2A (Peroxiredoxin-like 2 activated in M-CSF stimulated monocytes) (Redox-regulatory protein FAM213A)	PRXL2A							2.22604								IK[8.0142]PQTLASEEK[8.0142]	MYO
tr|A0A9L0R256|A0A9L0R256_HORSE	FAT atypical cadherin 1	FAT1							1.65933								DQASEEPQLLSTVLLK[8.0142]; GNTPESNR[10.0083]DEFFVIDR[10.0083]; TLDYEQFQQHK[8.0142]; TLYSDTIPEDAFPGK[8.0142]	both
tr|A0A9L0R2G6|A0A9L0R2G6_HORSE	Serine incorporator 5	SERINC5					0.354388	0.254345	0.325085	0.253194					0.988043		YAAPELEVAR[10.0083]	eMSC
tr|A0A9L0R2G8|A0A9L0R2G8_HORSE	Hypoxanthine phosphoribosyltransferase (EC 2.4.2.8)	HPRT1							0.960294								VIGGDDLSTLTGK[8.0142]	MYO
tr|A0A9L0R2R2|A0A9L0R2R2_HORSE	Activator of HSP90 ATPase activity 1	AHSA1			0.244539				0.343321								ETFLTSPEELYR[10.0083]; GIPAPEEER[10.0083]TR[10.0083]	eMSC
tr|A0A9L0R2X6|A0A9L0R2X6_HORSE	Discoidin, CUB and LCCL domain containing 2	DCBLD2					0.109885	0.140686	0.113999								NNFLPPIIAR[10.0083]	eMSC
tr|A0A9L0R368|A0A9L0R368_HORSE	Tryptophan--tRNA ligase, cytoplasmic (EC 6.1.1.2) (Tryptophanyl-tRNA synthetase)	WARS1	1.52638	1.51315	1.53869	6.16565	1.10698	1.03915	1.1831			0.254796		1.93836	1.87555	2.70557	ADIQC[57.0215]LIPC[57.0215]AIDQDPYFR[10.0083]; DIIAC[57.0215]GFDIK[8.0142]K[8.0142]; DLTLDQAYGYAVENAK[8.0142]; DR[10.0083]ADIQC[57.0215]LIPC[57.0215]AIDQDPYFR[10.0083]; DYTSGALLTGDLK[8.0142]; DYTSGALLTGDLK[8.0142]K[8.0142]; GIFGFTDSDSIGK[8.0142]; GLDATEAGEDFVDPWMVQTSSAK[8.0142]; IDQELINR[10.0083]IER[10.0083]; IGYPK[8.0142]PALLHSTFFPALQGAQTK[8.0142]; ILIEVLQPLVAEHQAR[10.0083]; K[8.0142]DYTSGALLTGD…	both
tr|A0A9L0R3C5|A0A9L0R3C5_HORSE	T-complex protein 1 subunit eta (TCP-1-eta) (CCT-eta)	CCT7					1.33934		1.1823	0.232066							ATISNDGATILK[8.0142]; GGAEQFMEETER[10.0083]; LLDVVHPAAK[8.0142]; LPIGDVATQYFADR[10.0083]; QLC[57.0215]DNAGFDATNILNK[8.0142]; TFSYAGFEMQPK[8.0142]	both
tr|A0A9L0R3E6|A0A9L0R3E6_HORSE	Aminoacyl tRNA synthetase complex interacting multifunctional protein 1	AIMP1		0.299672			0.317973		0.770481								IWEQIQPDLYTNDEC[57.0215]VATYK[8.0142]; TVVSGLVNHVPLEQLQNR[10.0083]	both
tr|A0A9L0R3M3|A0A9L0R3M3_HORSE	Protein tyrosine kinase 7 (inactive)	PTK7	0.191404	0.210524	0.164128	0.109551	0.167262	0.200791	0.26792					0.0550408	0.121626	0.0347938	ADGSSLPEWVTDNAGNLHFSR[10.0083]; AQGLEEGVAETLVLVK[8.0142]; ASLQPITTLGK[8.0142]; ASLQPITTLGK[8.0142]SEFGEVFLAK[8.0142]; C[57.0215]EAQGDPK[8.0142]PLIQWK[8.0142]; C[57.0215]VSSTPAGSIEAQAR[10.0083]; DVYNSEYYHFR[10.0083]; FAQGSSLSFAAVDR[10.0083]; INSVEVYDGTWYR[10.0083]; LQDSGVFQC[57.0215]VAR[10.0083]; LQDSGVFQC[57.0215]VAR[10.0083]DDATGEEAR[10.0083]; NQMLISEDSR[10.0083]; SEFGEVFLAK[8.0142]; TAESDAGVYTC…	both
tr|A0A9L0R3M8|A0A9L0R3M8_HORSE	T-complex protein 1 subunit theta (CCT-theta)	CCT8	0.586901	1.99061	1.0624		0.866559	0.842795	1.24992	0.216432				2.59162	2.58714	3.22872	AIADSGANVIVTGGK[8.0142]; ELEVQHPAAK[8.0142]; FAEAFEAIPR[10.0083]; HFSGLEEAVYR[10.0083]; IAVYSC[57.0215]PFDGMITETK[8.0142]; LFVTNDAATILR[10.0083]; LVPGGGATEIELAK[8.0142]; QITSYGETC[57.0215]PGLEQYAIK[8.0142]K[8.0142]; QYGNEAFLAK[8.0142]; TAEELMNFSK[8.0142]GEENLMDAQVK[8.0142]	both
tr|A0A9L0R472|A0A9L0R472_HORSE	alpha-1,2-Mannosidase (EC 3.2.1.-)	MAN1A1															ESYDDVQQSFFLAETLK[8.0142]	MYO
tr|A0A9L0R4A0|A0A9L0R4A0_HORSE	ADAM metallopeptidase with thrombospondin type 1 motif 1	ADAMTS1				0.213672											LTPAATGEEPPAQPPFHLLR[10.0083]	eMSC
tr|A0A9L0R4R2|A0A9L0R4R2_HORSE	Collagen type XV alpha 1 chain	COL15A1	0.498823	0.494575	0.761977	1.02685	0.587302	0.554493	0.745056		2.84474		1.53717	0.755158	0.845802	0.756786	ADFQC[57.0215]FQQAR[10.0083]; AFLSSHLQDLSTVVR[10.0083]; DVMTDPSWPQK[8.0142]; DVM[15.9949]TDPSWPQK[8.0142]; GGVLFAITDAFQK[8.0142]; LVDK[8.0142]YC[57.0215]EAWR[10.0083]; SSQPLAFEPSAGIFVGNAGATGLER[10.0083]; TADTAVTGLASPLSTGK[8.0142]; TADTAVTGLASPLSTGK[8.0142]ILDQK[8.0142]; TLIPPTFFR[10.0083]	both
tr|A0A9L0R4V7|A0A9L0R4V7_HORSE	Poly(rC) binding protein 1	PCBP1	0.522058	0.666811	0.530097	0.487483	0.62902	0.327175	0.965635	0.233643				1.10072	3.61323		AITIAGVPQSVTEC[57.0215]VK[8.0142]; ESTGAQVQVAGDMLPNSTER[10.0083]; IITLTGPTNAIFK[8.0142]; INISEGNC[57.0215]PER[10.0083]; LVVPATQC[57.0215]GSLIGK[8.0142]	both
tr|A0A9L0R563|A0A9L0R563_HORSE	Lysyl oxidase homolog (EC 1.4.3.13)	LOXL2					3.3605	0.207349	0.992641								ASFC[57.0215]LEDTEC[57.0215]EGDIQK[8.0142]; C[57.0215]NIPAMGFHK[8.0142]; FNIESQGC[57.0215]NHEEDAGVR[10.0083]; HTEDVGVVC[57.0215]SEK[8.0142]; VC[57.0215]GENWGIVEAMVVC[57.0215]R[10.0083]; VVC[57.0215]GMFGFPGEK[8.0142]; VVC[57.0215]GMFGFPGEK[8.0142]TYNTK[8.0142]	both
tr|A0A9L0R585|A0A9L0R585_HORSE	Carboxypeptidase E (EC 3.4.17.10) (Carboxypeptidase H) (Enkephalin convertase) (Prohormone-processing carboxypeptidase)	CPE	0.275492	0.182324	0.32274	0.120651	0.405408	0.233063	0.446262						0.0165672		IHIMPSLNPDGFEK[8.0142]; LTASAPGYLAITK[8.0142]; SGSAHEYSSC[57.0215]PDDAIFQSLAR[10.0083]; SNAQGIDLNR[10.0083]; YIGNMHGNEAVGR[10.0083]	both
tr|A0A9L0R5P4|A0A9L0R5P4_HORSE	Adenylyl cyclase-associated protein	CAP1							2.12463								ALLVTASQC[57.0215]QQPAGNK[8.0142]	MYO
tr|A0A9L0R5S6|A0A9L0R5S6_HORSE	UBC core domain-containing protein							1.57335									SQWSPALTISK[8.0142]	MYO
tr|A0A9L0R5T7|A0A9L0R5T7_HORSE	Chondroitin sulfate proteoglycan 4	CSPG4	0.0765497	0.039481	0.0985323		0.247279	0.26865	0.355813					0.0519451	0.172991	0.0563444	ASETVEDVFR[10.0083]; ASSSAGTDPHHLLYR[10.0083]; DQLEAAQEAVLPADIVFSVK[8.0142]; DQPGEPATEFSC[57.0215]R[10.0083]; DQPGEPATEFSC[57.0215]R[10.0083]ELEAGSLVYIHR[10.0083]; ELEAGSLVYIHR[10.0083]; GDPDAPVLTNVLLSVPEGGEGILSADHLFVK[8.0142]; GSLLLGGLDTEASR[10.0083]; GVLSYLEPR[10.0083]; HGELELDIPGAQAR[10.0083]; HVQPTLDLSEAELR[10.0083]; LEPLHTQNTR[10.0083]; LSDGQGFTQDDLQAGR[10.0083]; LSDGQGFTQDDLQAGR[10.0083]VTY…	both
tr|A0A9L0R5Y4|A0A9L0R5Y4_HORSE	Collagen type XVI alpha 1 chain	COL16A1	0.260205	0.194794	0.290764		0.62866	0.4595	0.831333					0.263038	0.240193	0.214361	DTQNNELIEINPQTEGK[8.0142]; GQDGDFVSC[57.0215]VFPVPQLFDLR[10.0083]; LGATALTQPTR[10.0083]; LGATALTQPTR[10.0083]R[10.0083]; VASVHIDC[57.0215]TSASSQPLGLR[10.0083]	both
tr|A0A9L0R642|A0A9L0R642_HORSE	Twisted gastrulation BMP signaling modulator 1	TWSG1							3.47047								WFHNAC[57.0215]C[57.0215]EC[57.0215]IGPEC[57.0215]IDYGSK[8.0142]	MYO
tr|A0A9L0R697|A0A9L0R697_HORSE	Coiled-coil domain-containing protein 80	CCDC80					3.2018							1.12223	0.742083		VLEQPLDPNLIPK[8.0142]	MYO
tr|A0A9L0R6R8|A0A9L0R6R8_HORSE	Lamin A/C	LMNA	0.228035	0.274771	0.235247	0.363957	0.41953	0.419943	0.463589	0.523991	6.89267	24.5752	9.12608	0.0767839	0.107422	0.053543	AAYEAELGDAR[10.0083]; AAYEAELGDAR[10.0083]K[8.0142]; AGQVVTIWAAGAGATHSPPSDLVWK[8.0142]; AQNTWGC[57.0215]GNSLR[10.0083]; ASSHSSQTQGGSSITK[8.0142]; EAALSTALSEK[8.0142]; EGDLMAAQAR[10.0083]; EGDLM[15.9949]AAQAR[10.0083]; IDSLSAQLSQLQK[8.0142]; ITESEEVVSR[10.0083]; LADALQELR[10.0083]; LAVYIDR[10.0083]VR[10.0083]; LEAALGEAK[8.0142]K[8.0142]; LK[8.0142]DLEALLNSK[8.0142]; LK[8.0142]DLEALLNSK[8.0142]EAAL…	both
tr|A0A9L0R6V4|A0A9L0R6V4_HORSE	Hsp90 co-chaperone Cdc37 (Hsp90 chaperone protein kinase-targeting subunit) [Cleaved into: Hsp90 co-chaperone Cdc37, N-terminally processed]	CDC37						3.41455									LGPGGLDPVEVYESLPEELQK[8.0142]	MYO
tr|A0A9L0R6X8|A0A9L0R6X8_HORSE	Non-POU domain containing octamer binding	NONO							0.339548								FAQPGSFEYEYAMR[10.0083]	eMSC
tr|A0A9L0R6Y1|A0A9L0R6Y1_HORSE	Septin	SEPTIN2	1.99924	4.26158	1.61358		1.47892	1.26166	1.15689						1.71652		ASIPFSVVGSNQLIEAK[8.0142]; ILDEIEEHNIK[8.0142]; LLK[8.0142]ASIPFSVVGSNQLIEAK[8.0142]; LTVVDTPGYGDAINC[57.0215]R[10.0083]; STLINSLFLTDLYPER[10.0083]; TIISYIDEQFER[10.0083]; TVQIEASTVEIEER[10.0083]	both
tr|A0A9L0R798|A0A9L0R798_HORSE	Elongation factor Tu	TUFM								0.0210832							GTVVTGTLER[10.0083]; TVVTGIEM[15.9949]FHK[8.0142]	both
tr|A0A9L0R7F8|A0A9L0R7F8_HORSE	UMP-CMP kinase (EC 2.7.4.14) (Deoxycytidylate kinase) (CK) (dCMP kinase) (Nucleoside-diphosphate kinase) (EC 2.7.4.6) (Uridine monophosphate/cytidine monophosphate kinase) (UMP/CMP kinase) (UMP/CMPK)	CMPK1 CMPK					4.05205		0.854609								EMDQTMAANAQK[8.0142]; K[8.0142]NPDSQYGELIEK[8.0142]	MYO
tr|A0A9L0R7H8|A0A9L0R7H8_HORSE	Acyl-CoA binding domain containing 3	ACBD3					0.292925	0.444748	0.499284								DC[57.0215]HEEVYAGSHQYPGR[10.0083]; FDNSYSLWR[10.0083]	eMSC
tr|A0A9L0R7J4|A0A9L0R7J4_HORSE	Phosphatidylinositol transfer protein alpha isoform	PITPNA		0.248957	0.279127		0.329961	0.507408	0.647719								AWNAYPYC[57.0215]R[10.0083]; MLAPEGALNIHEK[8.0142]	both
tr|A0A9L0R7J8|A0A9L0R7J8_HORSE	ADP dependent glucokinase	ADPGK															NDLEETFIHFMGK[8.0142]	MYO
tr|A0A9L0R7P4|A0A9L0R7P4_HORSE	Collagen type V alpha 1 chain	COL5A1															EQPSTWYSQYK[8.0142]	MYO
tr|A0A9L0R7T3|A0A9L0R7T3_HORSE	Endoplasmic reticulum resident protein 29	ERP29					0.236186		0.391099								VLDQGEDFPASEMTR[10.0083]	eMSC
tr|A0A9L0R7V3|A0A9L0R7V3_HORSE	Non-selective voltage-gated ion channel VDAC1 (Voltage-dependent anion-selective channel protein 1)	VDAC1								0.0775182							n[42.0106]AVPPTYADLGK[8.0142]	MYO
tr|A0A9L0R8F1|A0A9L0R8F1_HORSE	RRM domain-containing protein	HNRNPA3			0.0910981												SSGSPYGGGYGSGGGSGGYGSR[10.0083]	eMSC
tr|A0A9L0R8G6|A0A9L0R8G6_HORSE	Stanniocalcin-1 (STC-1)	STC1	0.520606	0.579795	0.490949		0.350853	0.537194	0.655012								QNPEAFTEVVQLPNHFSNR[10.0083]; VAAQNSAEVVR[10.0083]	eMSC
tr|A0A9L0R8I5|A0A9L0R8I5_HORSE	Protein transport protein Sec31A (SEC31-like protein 1) (SEC31-related protein A)	SEC31A					2.18291		0.280601								AQDGSNPLSLQDLIEK[8.0142]; K[8.0142]IDASQTEFEK[8.0142]; TTFEDLIQR[10.0083]	both
tr|A0A9L0R8I7|A0A9L0R8I7_HORSE	Serpin B6	SERPINB6	1.92992	2.25624	2.03483		1.69274	1.204	1.46248					3.73904	5.11233	20.9397	GNTAAQMSQVLSLSK[8.0142]	MYO
tr|A0A9L0R8U6|A0A9L0R8U6_HORSE	60S ribosomal protein L6						0.147684		0.232577						0.0357459		AVPQLQGYLR[10.0083]; YYPTEDVPR[10.0083]	eMSC
tr|A0A9L0R910|A0A9L0R910_HORSE	Thrombospondin 2	THBS2	0.550667	0.521977	0.566979	0.362205	0.51809	0.53045	0.527501	7.83986	1.98474	1.51777	4.29253	0.403782	0.367397	0.378959	AC[57.0215]QGPPC[57.0215]PIDGR[10.0083]; AYGYSGVSLK[8.0142]; C[57.0215]VNTNPGFHC[57.0215]LPC[57.0215]PPR[10.0083]; FDYIPPVSADYLSK[8.0142]; GLLQNVYLGFENSVEDILSK[8.0142]; GLLQNVYLGFENSVEDILSK[8.0142]K[8.0142]; GR[10.0083]SC[57.0215]DVTSNTC[57.0215]LGPSIQTR[10.0083]; GSQPFGVGLEAAR[10.0083]; GTLLALEGPGPSQR[10.0083]; GTTQIDPNWVIR[10.0083]; HAEC[57.0215]IYLGHFSDPMYK[8.0142]; IR[10.0083]LC[57.0215]NSPVP…	both
tr|A0A9L0RA24|A0A9L0RA24_HORSE	Stathmin	STMN1													0.765256		AIEENNNFSK[8.0142]	MYO
tr|A0A9L0RA62|A0A9L0RA62_HORSE	Small ribosomal subunit protein uS4 (40S ribosomal protein S9)	RPS9							0.173261								LFEGNALLR[10.0083]	eMSC
tr|A0A9L0RAL8|A0A9L0RAL8_HORSE	Heteroous nuclear ribonucleoprotein U	HNRNPU	0.0837374	0.325728	0.104961	0.0321501	0.193044	0.203163	0.214562								K[8.0142]AEVEGK[8.0142]DLPEHAVLK[8.0142]; NFILDQTNVSAAAQR[10.0083]; SGGPTSLFAVTVAPPGAR[10.0083]	both
tr|A0A9L0RAZ5|A0A9L0RAZ5_HORSE	Catenin alpha-1	CTNNA1	0.455374	1.16083	1.0845		1.35821	1.53764	1.47606					0.526185	1.30017	0.487464	AIMAQLPQEQK[8.0142]; IAEQVASFQEEK[8.0142]; NAGTEQDLGIQYK[8.0142]; SQGMASLNLPAVSWK[8.0142]; TSVQTEDDQLIAGQSAR[10.0083]	both
tr|A0A9L0RB71|A0A9L0RB71_HORSE	Collagen type I alpha 1 chain	COL1A1	0.761357	0.794485	0.786861	0.752128	0.819253	0.765067	0.814685	0.781002	0.569655	1.01285	0.535529	0.85047	0.841694	0.765193	ADDANVVR[10.0083]DR[10.0083]; ADDANVVR[10.0083]DR[10.0083]DLEVDTTLK[8.0142]; ALLLQGSNEIEIR[10.0083]; AVWK[8.0142]PEPC[57.0215]R[10.0083]; DGEAGAQGPPGPAGPAGER[10.0083]; DLEVDTTLK[8.0142]; DLK[8.0142]MC[57.0215]HSDWK[8.0142]; DLK[8.0142]M[15.9949]C[57.0215]HSDWK[8.0142]; DR[10.0083]DLEVDTTLK[8.0142]; DR[10.0083]DLEVDTTLK[8.0142]SLSQQIENIR[10.0083]; FTYSVTYDGC[57.0215]TSHTGAWGK[8.0142]; GANGAPGIAGAP…	both
tr|A0A9L0RBQ7|A0A9L0RBQ7_HORSE	Calreticulin	CALR				0.93888	1.77718	2.3483	1.85647	0.668812				0.673473	0.877475		EQFLDGDGWAER[10.0083]; FYGDQEK[8.0142]DK[8.0142]; HEQNIDC[57.0215]GGGYVK[8.0142]; IDNSQVESGSLEDDWDFLPPK[8.0142]; IDNSQVESGSLEDDWDFLPPK[8.0142]K[8.0142]; QIDNPDYK[8.0142]; SDFGK[8.0142]FILSSGK[8.0142]; SGTIFDNFLITNDEAYAEEFGNETWGVTK[8.0142]; VHVIFNYK[8.0142]	both
tr|A0A9L0RBY0|A0A9L0RBY0_HORSE	Large ribosomal subunit protein eL22 (60S ribosomal protein L22)	RPL22			0.179708				0.466823								AGNLGGGVVTIER[10.0083]	eMSC
tr|A0A9L0RCI7|A0A9L0RCI7_HORSE	Glutamate--cysteine ligase (EC 6.3.2.2) (Gamma-ECS) (Gamma-glutamylcysteine synthetase)	GCLC	0.169972	0.220821	0.157083		1.33859	1.34338	0.554113					0.186945	0.200883	0.269573	GLLSQGSPLSWEETQR[10.0083]; LGC[57.0215]PGFTLPEFK[8.0142]PNPVEGGASK[8.0142]	both
tr|A0A9L0RCS2|A0A9L0RCS2_HORSE	Proteasome subunit beta	PSMB3		6.37511	5.5489		3.06262	2.61991	1.78229	0.170041							FGIQAQMVTTDFQK[8.0142]; FGPYYTEPVIAGLDPK[8.0142]; LYIGLAGLATDVQTVAQR[10.0083]; NC[57.0215]VAIAADR[10.0083]R[10.0083]	both
tr|A0A9L0RCY0|A0A9L0RCY0_HORSE	Eukaryotic translation initiation factor 6 (eIF-6)	EIF6 ITGB4BP	0.25069	0.553445	0.185843		0.192639	0.217548	0.158965								HGLLVPNNTTDQELQHIR[10.0083]; NC[57.0215]LPDSVQIR[10.0083]	eMSC
tr|A0A9L0RD15|A0A9L0RD15_HORSE	Collagen type XIV alpha 1 chain	COL14A1					0.0559162	0.0829885	0.196429								TNQLNLQNTATK[8.0142]	MYO
tr|A0A9L0RDT4|A0A9L0RDT4_HORSE	Endoribonuclease LACTB2 (Beta-lactamase-like protein 2)	LACTB2							1.02075								ILIDTGEPAVPEYISC[57.0215]LK[8.0142]; n[42.0106]SASLR[10.0083]PIER[10.0083]	both
tr|A0A9L0RDZ9|A0A9L0RDZ9_HORSE	Protein archease	ZBTB8OS							0.454937								FSADEFFIPR[10.0083]	eMSC
tr|A0A9L0RE66|A0A9L0RE66_HORSE	Translation elongation factor IF5A C-terminal domain-containing protein								2.3803								K[8.0142]YEDIC[57.0215]PSTHNMDVPNIK[8.0142]; VHLVGIDIFTGK[8.0142]	MYO
tr|A0A9L0REI6|A0A9L0REI6_HORSE	Dynein cytoplasmic 1 heavy chain 1	DYNC1H1	3.18427	0.186825	1.06192		1.50086	1.28356	1.65504						3.06377		IFVFEPPPGVK[8.0142]; IQGLTVEQAEAVVR[10.0083]; IVQEDR[10.0083]AVESR[10.0083]; MQMLEDEDDLAYAEAEK[8.0142]K[8.0142]; TTDLLTDWEK[8.0142]; VLLTTQGVDMISK[8.0142]	both
tr|A0A9L0RET5|A0A9L0RET5_HORSE	Platelet-derived growth factor receptor alpha (PDGF-R-alpha) (PDGFR-alpha) (EC 2.7.10.1) (Alpha platelet-derived growth factor receptor) (Alpha-type platelet-derived growth factor receptor)	PDGFRA						2.72821	1.57983								ATSELDLEMEALK[8.0142]TVYK[8.0142]; TIPFNVYALK[8.0142]; VVEGTAYGLSR[10.0083]	both
tr|A0A9L0RFS6|A0A9L0RFS6_HORSE	Tripeptidyl-peptidase 1 (EC 3.4.14.9) (Tripeptidyl aminopeptidase) (Tripeptidyl-peptidase I)	TPP1	0.492213	0.522294	0.487639	0.315442	0.509376	0.490885	0.471165								GLTLLFASGDSGAGC[57.0215]WSVSGR[10.0083]; LFGGNFAHQASVAR[10.0083]; LVQAVSDPSSPR[10.0083]; NC[57.0215]HSVTTQDFLTC[57.0215]WLSVR[10.0083]	eMSC
tr|A0A9L0RFY1|A0A9L0RFY1_HORSE	Neurofilament medium polypeptide (160 kDa neurofilament protein) (Neurofilament 3) (Neurofilament triplet M protein)	NEFM								0.0852575							LR[10.0083]DDTEAAIR[10.0083]; n[42.0106]SYTLDSLGNPSAYR[10.0083]	eMSC
tr|A0A9L0RG66|A0A9L0RG66_HORSE	Cullin 1	CUL1															ESTEFLQQNPVTEYMK[8.0142]	MYO
tr|A0A9L0RGE7|A0A9L0RGE7_HORSE	Proteasome 26S subunit, non-ATPase 7	PSMD7															NDIAINELM[15.9949]K[8.0142]	MYO
tr|A0A9L0RGU0|A0A9L0RGU0_HORSE	Serpin family B member 9	SERPINB9	0.101985	0.291172	0.109998		0.652673	0.591984	0.901068					0.259543	0.596327	0.240676	EQK[8.0142]PVQMMFQEATFK[8.0142]; FTAWTK[8.0142]PDC[57.0215]MK[8.0142]; FTLEEEYDMESVLQR[10.0083]; FYHAELEQLSFAK[8.0142]; IQELLPGNSIDAQTR[10.0083]; K[8.0142]HINTWVSK[8.0142]; LGMLDAFEQGK[8.0142]; LVLVNAIYFK[8.0142]; SC[57.0215]EFFPTFK[8.0142]; STEVEVLLPR[10.0083]	both
tr|A0A9L0RGU2|A0A9L0RGU2_HORSE	TATA-box binding protein associated factor 15	TAF15							0.0598433								SGDWVC[57.0215]PNPSC[57.0215]GNMNFAR[10.0083]	eMSC
tr|A0A9L0RH73|A0A9L0RH73_HORSE	Insulin-like growth factor-binding protein 3	IGFBP3	0.873148	0.670699	0.76101	0.416946	0.837395	0.823385	0.63748	1.87481	0.400622	0.337926	0.550758	0.669023	0.643998	1.74206	ALAQC[57.0215]PPPPAASAC[57.0215]AELVR[10.0083]; ALAQC[57.0215]PPPPAASAC[57.0215]AELVR[10.0083]EPGC[57.0215]GC[57.0215]C[57.0215]LTC[57.0215]ALR[10.0083]; EGEPC[57.0215]GVYTER[10.0083]; EMEDTLNHLK[8.0142]; EM[15.9949]EDTLNHLK[8.0142]; EPGC[57.0215]GC[57.0215]C[57.0215]LTC[57.0215]ALR[10.0083]; FLNM[15.9949]LSPR[10.0083]; GIHIPNC[57.0215]DK[8.0142]K[8.0142]	both
tr|A0A9L0RHQ8|A0A9L0RHQ8_HORSE	H1.2 linker histone, cluster member	H1-2	10.751	1.84239	4.39577	0.305709	0.266176		7.92503								SGVSLAALK[8.0142]K[8.0142]; n[42.0106]SETAPAAPAAAPPAEK[8.0142]APVK[8.0142]; n[42.0106]SETAPAAPAAAPPAEK[8.0142]APVK[8.0142]K[8.0142]	MYO
tr|A0A9L0RI29|A0A9L0RI29_HORSE	peptidylprolyl isomerase (EC 5.2.1.8)	FKBP2	0.389162	0.360156	0.376767	0.268616	0.430212	0.445115	0.378438	0.343147							LVIPSELGYGER[10.0083]	eMSC
tr|A0A9L0RI84|A0A9L0RI84_HORSE	40S ribosomal protein S26	RPS26															DISEASVFDAYVLPK[8.0142]	MYO
tr|A0A9L0RI96|A0A9L0RI96_HORSE	Glyoxalase domain containing 4	GLOD4					0.167821		1.44604								ILTPLVSLDTPGK[8.0142]; LELQAIQGAVDHAAAFGR[10.0083]; VTLAVSDLQK[8.0142]	both
tr|A0A9L0RIE3|A0A9L0RIE3_HORSE	Collagen type V alpha 1 chain	COL5A1	2.34259		3.34273			2.97129									AQPADLLK[8.0142]VLDFHNLPDGITK[8.0142]	MYO
tr|A0A9L0RIF0|A0A9L0RIF0_HORSE	Talin 1	TLN1	1.19149	0.739329	0.983263	0.474466	0.822024	0.538717	0.793731	1.40608				1.1924	0.746911	0.913148	AAAFEDQENETVVVK[8.0142]EK[8.0142]; AAMEPIVISAK[8.0142]; ALSTDPAAPNLK[8.0142]; ASAGPQPLLVQSC[57.0215]K[8.0142]; ASVPTIQDQASAMQLSQC[57.0215]AK[8.0142]; AVAAGNSC[57.0215]R[10.0083]QEDVIATANLSR[10.0083]; AVAEQIPLLVQGVR[10.0083]; DLDQASLAAVSQQLAPR[10.0083]; EAAYHPEVAPDVR[10.0083]; FLPSELR[10.0083]DEH; GLAGAVSELLR[10.0083]; GSQAQPDSPSAQLALIAASQSFLQPGGK[8.0142]; LAQAAQSSVATITR[10.0083]; LASQAK[8.0142]PA…	both
tr|A0A9L0RIR6|A0A9L0RIR6_HORSE	Fibrillin 2	FBN2													0.676773		MC[57.0215]C[57.0215]C[57.0215]TYNVGK[8.0142]	MYO
tr|A0A9L0RJ03|A0A9L0RJ03_HORSE	Phosphoacetylglucosamine mutase (PAGM) (EC 5.4.2.3) (Acetylglucosamine phosphomutase) (N-acetylglucosamine-phosphate mutase)	PGM3					1.17644	1.05262	1.07669						1.02222		AFVR[10.0083]PSGTEDVVR[10.0083]; LSTAFVELTK[8.0142]; QAFC[57.0215]GGNEYR[10.0083]; QVISTTDAER[10.0083]; YGEATVDGYYQK[8.0142]	both
tr|A0A9L0RKL9|A0A9L0RKL9_HORSE	Heteroous nuclear ribonucleoprotein M	HNRNPM							3.80773								AFITNIPFDVK[8.0142]	MYO
tr|A0A9L0RLJ6|A0A9L0RLJ6_HORSE	NAC-A/B domain-containing protein								1.55767	0.149693							IEDLSQQAQLAAAEK[8.0142]; SPASDTYIVFGEAK[8.0142]	MYO
tr|A0A9L0RLM0|A0A9L0RLM0_HORSE	Tyrosine 3-monooxygenase/tryptophan 5-monooxygenase activation protein beta	YWHAB					1.28074		0.518097					3.31679	6.26206	6.7222	AVTEQGHELSNEER[10.0083]; QTTVSNSQQAYQEAFEISK[8.0142]K[8.0142]; YLSEVASGDNK[8.0142]; YLSEVASGDNK[8.0142]QTTVSNSQQAYQEAFEISK[8.0142]; YLSEVASGDNK[8.0142]QTTVSNSQQAYQEAFEISK[8.0142]K[8.0142]; n[42.0106]MTMDK[8.0142]SELVQK[8.0142]; n[42.0106]TMDK[8.0142]SELVQK[8.0142]	both
tr|A0A9L0RLN4|A0A9L0RLN4_HORSE	Nucleoporin NUP188	NUP188							0.129291								GSDPAWDNSLYVPTEVGR[10.0083]	eMSC
tr|A0A9L0RLT1|A0A9L0RLT1_HORSE	RNA helicase (EC 3.6.4.13)	EIF4A2	0.295729	0.40298	0.284269	0.409179	0.353656	0.401307	0.520055	0.58681	0.85981	1.25212	0.344836				DVIMR[10.0083]EFR[10.0083]; GYDVIAQAQSGTGK[8.0142]; MFVLDEADEMLSR[10.0083]; VFDMLNR[10.0083]R[10.0083]; VLITTDLLAR[10.0083]	both
tr|A0A9L0RLU6|A0A9L0RLU6_HORSE	Importin 5	IPO5		0.233602	0.341167		1.85755		2.23566								VAAAESMPLLLEC[57.0215]AR[10.0083]	eMSC
tr|A0A9L0RM40|A0A9L0RM40_HORSE	Dystroglycan 1 (Dystroglycan) (Dystrophin-associated glycoprotein 1)	DAG1					3.71581	2.3123	2.11282						0.491407		LFDMSAFMAGPGNAK[8.0142]; SFSEVELHNMK[8.0142]	MYO
tr|A0A9L0RMP8|A0A9L0RMP8_HORSE	Neural cell adhesion molecule 1	NCAM1					1.09457		2.65926	0.0893942							AGEQDASIHLK[8.0142]; AMGEEVWHFK[8.0142]; C[57.0215]VVTGEDGSESEATVNVK[8.0142]; FFLC[57.0215]QVAGDAK[8.0142]; LEGQMGEDGNSIK[8.0142]; LPSGSDHVMLK[8.0142]; TLDGHMVVR[10.0083]	both
tr|A0A9L0RN38|A0A9L0RN38_HORSE	Alpha-1,4 glucan phosphorylase (EC 2.4.1.1)	PYGB															VIPAADLSQQISTAGTEASGTGNMK[8.0142]	MYO
tr|A0A9L0RNF4|A0A9L0RNF4_HORSE	Annexin	ANXA11		0.432257	1.37916		1.00212	0.806663	0.632288								EMSGDLEQGMLAVVK[8.0142]; GAGTDEAC[57.0215]LIEILASR[10.0083]; GFGTDEQAIIDC[57.0215]LGSR[10.0083]; SEIDLLDIR[10.0083]; TLEEAIR[10.0083]SDTSGHFQR[10.0083]	both
tr|A0A9L0RNI5|A0A9L0RNI5_HORSE	SERPINE1 mRNA binding protein 1	SERBP1	6.89777	4.61351	4.52848		4.39179	5.9936	4.68006								SAAQAAAQTNSSAAGK[8.0142]; TDK[8.0142]SSASAPDVDDPEAFPALA	MYO
tr|A0A9L0RP68|A0A9L0RP68_HORSE	Galectin	LGALS1	1.7971	1.68191	1.9558	0.798674	1.67403	1.79001	1.90903	0.99616				1.16287	1.18276		DGGAWGTEQR[10.0083]; DSDNLC[57.0215]LHFNPR[10.0083]; FNMHGDANTIVC[57.0215]NSK[8.0142]; FNM[15.9949]HGDANTIVC[57.0215]NSK[8.0142]; n[42.0106]AC[57.0215]GLVASNLNLK[8.0142]PGEC[57.0215]LR[10.0083]	both
tr|A0A9L0RP73|A0A9L0RP73_HORSE	Complement C3	C3					0.183522	0.161895	0.280604		0.00937424		0.0113595		0.0506594		AC[57.0215]EPGVDYVYK[8.0142]; AC[57.0215]EPGVDYVYK[8.0142]TR[10.0083]; DIC[57.0215]EGQVNSLAGSITK[8.0142]; IYWESASLLR[10.0083]; LVAYYTLINAK[8.0142]; SDLDEDIIPEEDIISR[10.0083]; SGIPIVTSPYQIHFTK[8.0142]; STMILNLC[57.0215]TR[10.0083]; TIYTPGSTVLYR[10.0083]; TMQAHPYNTLGGSGNYLHLSVPR[10.0083]; VGLVAVDK[8.0142]GVFVLNK[8.0142]K[8.0142]	both
tr|A0A9L0RP87|A0A9L0RP87_HORSE	Sulfhydryl oxidase (EC 1.8.3.2)	QSOX1	0.67561	0.406863	0.52099	0.385024	0.442101	0.520806	0.509664		0.0934106	0.359186	0.205371	0.466634	0.441168	0.550188	ADTLR[10.0083]GAVLGSR[10.0083]; AQEVLQAIR[10.0083]; AWR[10.0083]PALNLAALDC[57.0215]ADEANTAVC[57.0215]R[10.0083]; DFNIPGFPTVR[10.0083]; ELC[57.0215]SAC[57.0215]HNELR[10.0083]; EVTLDLSQHR[10.0083]; FGVTDFPSC[57.0215]YLLFR[10.0083]; GAPVWDLGNTLSFLK[8.0142]; LAGAPSEDPQFPK[8.0142]; LIDALESHSDTWPTAC[57.0215]PPLEPAR[10.0083]; NNEEYLALIFEK[8.0142]; SALYSPSDPLTLLR[10.0083]; SALYSPSDPLTLLR[10.0083]ADTLR[10…	both
tr|A0A9L0RPD7|A0A9L0RPD7_HORSE	ADF-H domain-containing protein		3.03516	2.4661	2.31619		2.20201	1.93336	1.87196					16.5937			K[8.0142]AGGANYDAQTE; TGTDK[8.0142]TLVK[8.0142]EVVQNFAK[8.0142]; TLVK[8.0142]EVVQNFAK[8.0142]	MYO
tr|A0A9L0RPM9|A0A9L0RPM9_HORSE	transketolase (EC 2.2.1.1)	TKT	1.3672	2.00206	2.00234	9.52738	1.73745	1.43391	2.02913					2.669	4.70233	2.70056	C[57.0215]EAFGWHAVIVDGHSVEELC[57.0215]K[8.0142]; GHAAPILYAVWAEAGFLPEVELLNLR[10.0083]; GIPGVEDK[8.0142]ESWHGK[8.0142]PLPK[8.0142]; HQPTAIIAK[8.0142]; ILTVEDHYYEGGIGEAVSSAVVGEPGVTVTR[10.0083]; ITSDLDGHPVPK[8.0142]; K[8.0142]ITSDLDGHPVPK[8.0142]; LGQSDPAPLQHQMDVYQK[8.0142]; LGQSDPAPLQHQM[15.9949]DVYQK[8.0142]; MPTPPSYK[8.0142]VGDK[8.0142]; NMADEVIQEIYSQIQSK[8.0142]; NSTFSEIFK[8.0142]K[8.0142]; QAFTD…	both
tr|A0A9L0RQ35|A0A9L0RQ35_HORSE	Insulin like growth factor binding protein 6	IGFBP6	1.11899	0.658511	0.931188	0.661901	1.03109	0.899962	0.848263		13.2877						EGQQC[57.0215]GVYTPNC[57.0215]APGLQC[57.0215]QPPEEDEAPLR[10.0083]; EGQQC[57.0215]GVYTPNC[57.0215]APGLQC[57.0215]QPPEEDEAPLR[10.0083]ALLLGR[10.0083]; GPC[57.0215]WC[57.0215]VDR[10.0083]; GSHTLYVPNC[57.0215]DHR[10.0083]; HLDSVLQQLQTEVYR[10.0083]; HLDSVLQQLQTEVYR[10.0083]GSHTLYVPNC[57.0215]DHR[10.0083]; NPGTSTTPGR[10.0083]PNPGGVQDTEMGPC[57.0215]R[10.0083]R[10.0083]; R[10.0083]GPC[57.0215]WC[57.0215]…	eMSC
tr|A0A9L0RQ58|A0A9L0RQ58_HORSE	Ro60, Y RNA binding protein	RO60					0.201193		0.267621								LGLENAEALIR[10.0083]; QIANSEDGYVWQVTDLNR[10.0083]	eMSC
tr|A0A9L0RQ86|A0A9L0RQ86_HORSE	Bifunctional purine biosynthesis protein ATIC (EC 2.1.2.3) (EC 3.5.4.10) (AICAR transformylase/inosine monophosphate cyclohydrolase)	ATIC	1.57554	4.02852	0.749301		2.23703	1.64756	1.80408					2.281	2.00735	1.46782	DVSELTGFPQMLGGR[10.0083]; EVSDGIVAPGYEDEALK[8.0142]; EVSDGIVAPGYEDEALK[8.0142]ILSK[8.0142]; HVSPAGAAVGIPLSEDEAK[8.0142]; MSSFGDFVALSDVC[57.0215]DVPTAK[8.0142]; SLSAVGLNLIASGGTANALR[10.0083]; VVVC[57.0215]NLYPFVK[8.0142]; YAQSNSVC[57.0215]YAK[8.0142]; YGMNPHQTPAQLYTLK[8.0142]PK[8.0142]	both
tr|A0A9L0RQM0|A0A9L0RQM0_HORSE	Arginine--tRNA ligase, cytoplasmic (EC 6.1.1.19)	RARS1							1.53102								LANIDEEMLQK[8.0142]	MYO
tr|A0A9L0RR41|A0A9L0RR41_HORSE	Kinesin-like protein	KIF5B			0.585348			0.407463	0.755771						0.328147		ILQDSLGGNC[57.0215]R[10.0083]; SLTEYLQNVEQK[8.0142]	both
tr|A0A9L0RRE8|A0A9L0RRE8_HORSE	Spondin-1 (F-spondin)	SPON1			0.470702		0.638274	0.359948	0.85783					0.165894	0.386696		AAPSAEFSVDR[10.0083]; AAPSAEFSVDR[10.0083]TR[10.0083]; IR[10.0083]PLTSLDHPQSPFYDPEGGSITQVAR[10.0083]; MIQMEPQFGGAPC[57.0215]PETVQR[10.0083]; SLAELGDC[57.0215]NEELEQVEK[8.0142]; VVQDLIPWDAGTDSGVTYESPNK[8.0142]PTIPQEK[8.0142]	both
tr|A0A9L0RS10|A0A9L0RS10_HORSE	Dickkopf WNT signaling pathway inhibitor 3	DKK3	0.761233	0.798061	0.737677	0.463803	0.616875	0.662189	0.670711	1.40415	1.99207		0.975459	0.769741	0.61241	0.792982	DC[57.0215]QPGLC[57.0215]C[57.0215]AFQR[10.0083]; DGDAENLLAR[10.0083]; DQQTLC[57.0215]TR[10.0083]; DSEC[57.0215]C[57.0215]GDQLC[57.0215]VWGHC[57.0215]SK[8.0142]; EAPGESEAGGLMEEVR[10.0083]; EAPGESEAGGLMEEVR[10.0083]R[10.0083]; EAPGESEAGGLMEEVR[10.0083]R[10.0083]ELENLER[10.0083]; EAPGESEAGGLM[15.9949]EEVR[10.0083]R[10.0083]; EVEELMEDTQHK[8.0142]; GLLFPVC[57.0215]TPLPVGGELC[57.0215]HDPASR[10.0083]; …	both
tr|A0A9L0RS37|A0A9L0RS37_HORSE	RB binding protein 4, chromatin remodeling factor	RBBP4					3.17722	3.66614	4.31816								IGEEQSPEDAEDGPPELLFIHGGHTAK[8.0142]; YMPQNPC[57.0215]IIATK[8.0142]	MYO
tr|A0A9L0RSJ9|A0A9L0RSJ9_HORSE	Histone H4		0.512367	0.608506	0.647534	0.402352	0.414377	0.536408	0.460211	0.0401392	0.16821		0.179417	0.480516	0.426378	0.387664	DAVTYTEHAK[8.0142]; DNIQGITK[8.0142]PAIR[10.0083]; ISGLIYEETR[10.0083]; QGR[10.0083]TLYGFGG; TVTAMDVVYALK[8.0142]; TVTAM[15.9949]DVVYALK[8.0142]; VFLENVIR[10.0083]; VFLENVIR[10.0083]DAVTYTEHAK[8.0142]	both
tr|A0A9L0RT25|A0A9L0RT25_HORSE	Nucleolin	NCL	6.76544	2.265	2.95084	3.90154	4.83728	7.37914	4.11962								AIR[10.0083]LELQGPR[10.0083]; EAMEDGEIDGNK[8.0142]VTLDWAK[8.0142]PK[8.0142]; GFGFVDFNSEEDAK[8.0142]; QK[8.0142]VEATEPTTSFNLFVGNLNFSK[8.0142]; SQPSK[8.0142]TLFVK[8.0142]	both
tr|A0A9L0RTC3|A0A9L0RTC3_HORSE	complement subcomponent C1r (EC 3.4.21.41)	C1R					1.23705	1.30766	1.11551								HSC[57.0215]QAEC[57.0215]SNELYTEPSGYVSSLEYPQPYPPDLR[10.0083]; IQYYC[57.0215]HEPYYK[8.0142]; LGNFPWQAYTNIHGR[10.0083]; TLDEFTILQNPQAQYQFR[10.0083]	both
tr|A0A9L0RTJ5|A0A9L0RTJ5_HORSE	Calcium-transporting ATPase (EC 7.2.2.10)	ATP2B1								0.33844							GIIDSTVSEQR[10.0083]	eMSC
tr|A0A9L0RTX8|A0A9L0RTX8_HORSE	Small ribosomal subunit protein uS9 (40S ribosomal protein S16)	RPS16							3.40988								LLEPVLLLGK[8.0142]	MYO
tr|A0A9L0RUF2|A0A9L0RUF2_HORSE	Microfibril associated protein 2	MFAP2	0.493603	0.403463	0.478406	0.38915	0.45496	0.468221	0.48125	4.04143	10.1489		6.99159				C[57.0215]GVMASSGLC[57.0215]QSVAASC[57.0215]AR[10.0083]; LYSIHK[8.0142]PC[57.0215]K[8.0142]; TVC[57.0215]AHEELLR[10.0083]; TVC[57.0215]AHEELLR[10.0083]ADLC[57.0215]R[10.0083]; VYVVNK[8.0142]EIC[57.0215]VR[10.0083]	both
tr|A0A9L0RUK3|A0A9L0RUK3_HORSE	Annexin	ANXA2	2.7011	2.37244	2.62629	2.33227	2.13559	2.35539	1.87894						22.3748	30.8072	n[42.0106]STVHEILC[57.0215]K[8.0142]; n[42.0106]STVHEILC[57.0215]K[8.0142]LSLEGDHSTPASAYGSVK[8.0142]	MYO
tr|A0A9L0RUN0|A0A9L0RUN0_HORSE	Collagen triple helix repeat containing 1	CTHRC1	2.26126	2.41056	4.71237	2.03317	2.07079	1.6292	1.67972					8.3687	12.1837	12.4446	ETFEESWTPNYK[8.0142]; EVVDLYNGM[15.9949]C[57.0215]LQGPAGVPGR[10.0083]; GDASTGWNSVSR[10.0083]; IIIEELPK[8.0142]; QC[57.0215]SWSSLNYGIDLGK[8.0142]; QC[57.0215]SWSSLNYGIDLGK[8.0142]IAEC[57.0215]TFTK[8.0142]	both
tr|A0A9L0RVX1|A0A9L0RVX1_HORSE	Calpain-1 catalytic subunit (EC 3.4.22.52) (Calcium-activated neutral proteinase 1) (Calpain mu-type) (Calpain-1 large subunit) (Micromolar-calpain)	CAPN1		13.1463				2.66486	1.36161						2.54785		LEIC[57.0215]NLTPDALQSR[10.0083]; NYPATFWVNPQFK[8.0142]; QVNYQGQMVSLIR[10.0083]	both
tr|A0A9L0RVZ2|A0A9L0RVZ2_HORSE	Inter-alpha-trypsin inhibitor heavy chain H1	ITIH1					0.387955	0.316897	0.457348							0.174209	AAISGENAGLVR[10.0083]	eMSC
tr|A0A9L0RWA6|A0A9L0RWA6_HORSE	F-actin-capping protein subunit alpha	CAPZA1				0.212439	1.29243	1.31344	1.7568	0.17173					0.531094		DVQDSVTVSNEAQTAK[8.0142]; EASDPQPEEVDGGLK[8.0142]; FTITPPTAQVVGVLK[8.0142]; IIEHAENEYQTAISENYQTMSDTTFK[8.0142]; LLLNNDNLLR[10.0083]; TIDGQQTIIAC[57.0215]IESHQFQPK[8.0142]	both
tr|A0A9L0RWG4|A0A9L0RWG4_HORSE	DNA-(apurinic or apyrimidinic site) endonuclease (EC 3.1.-.-)	APEX1			0.270077		0.736412	1.15023	0.612016								GLDWVK[8.0142]EEAPDILC[57.0215]LQETK[8.0142]; IC[57.0215]SWNVDGLR[10.0083]	both
tr|A0A9L0RWQ0|A0A9L0RWQ0_HORSE	Proteasome subunit alpha type-5	PSMA5	2.03092				1.48458	1.19248	1.64155						20.7326		AIGSASEGAQSSLQEVYHK[8.0142]; LFQVEYAIEAIK[8.0142]	MYO
tr|A0A9L0RYA4|A0A9L0RYA4_HORSE	Proteasome subunit alpha type	PSMA7	2.08636	1.29664	1.66397	0.31021	1.25305	1.10652	1.25859	0.184019				1.26933	1.62474	0.704401	AITVFSPDGHLFQVEYAQEAVK[8.0142]; AITVFSPDGHLFQVEYAQEAVK[8.0142]K[8.0142]; ALLEVVQSGGK[8.0142]; GK[8.0142]DIVVLGVEK[8.0142]; GK[8.0142]DIVVLGVEK[8.0142]K[8.0142]; IC[57.0215]ALDDNVC[57.0215]MAFAGLTADAR[10.0083]; LTVEDPVTVEYITR[10.0083]; LYQTDPSGTYHAWK[8.0142]; NYTDEAIETDDLTIK[8.0142]	both
tr|A0A9L0RYJ3|A0A9L0RYJ3_HORSE	mannose-1-phosphate guanylyltransferase (EC 2.7.7.13)	GMPPB							0.0366767								ISLSHEEEPLGTAGPLALAR[10.0083]	eMSC
tr|A0A9L0RYV0|A0A9L0RYV0_HORSE	Damage specific DNA binding protein 1	DDB1 CYB561A3						2.60123	0.740667								ALVSEWK[8.0142]EPQGK[8.0142]; VTLGTQPTVLR[10.0083]	both
tr|A0A9L0RZJ6|A0A9L0RZJ6_HORSE	Matrix metalloproteinase-14 (EC 3.4.24.80)	MMP14	0.451334	0.761454	0.745187	0.305548	0.418082	0.600245	0.422651					0.496246	0.476864	0.0912511	AVDSEYPK[8.0142]NIK[8.0142]; FNNQK[8.0142]LK[8.0142]VEPGYPK[8.0142]; FVFFK[8.0142]GDK[8.0142]; GDK[8.0142]HWVFDEASLEPGYPK[8.0142]; GLPASINTAYER[10.0083]; GLPTDK[8.0142]IDAALFWMPNGK[8.0142]; GSFMGSDEVFTYFYK[8.0142]; GSFMGSDEVFTYFYK[8.0142]GNK[8.0142]; GSFM[15.9949]GSDEVFTYFYK[8.0142]; HWVFDEASLEPGYPK[8.0142]; LK[8.0142]VEPGYPK[8.0142]; NNQVMDGYPMPIGQFWR[10.0083]; NPTYGPNIC[57.0215]DGNFDTVAVLR[10.0…	both
tr|A0A9L0RZN5|A0A9L0RZN5_HORSE	Serpin H1 (Collagen-binding protein)	SERPINH1	0.710168	0.689579	0.754892	0.796405	0.871416	0.892359	0.90563	2.06717	5.80351	10.1537	2.25896	0.205167	0.323335	0.167727	AVAISLPK[8.0142]GVVEVTHDLQK[8.0142]; AVLSAEQLR[10.0083]; AVLSAEQLR[10.0083]DEEVHAGLGELLR[10.0083]; DEEVHAGLGELLR[10.0083]; DQAVENILLSPVVVASSLGLVSLGGK[8.0142]; DQAVENILLSPVVVASSLGLVSLGGK[8.0142]AATASQAK[8.0142]; DTQSGSLLFIGR[10.0083]; EQLK[8.0142]TWMGK[8.0142]; GVVEVTHDLQK[8.0142]; GVVEVTHDLQK[8.0142]HLAGLGLTEAIDK[8.0142]NK[8.0142]; HLAGLGLTEAIDK[8.0142]; HLAGLGLTEAIDK[8.0142]NK[8.0142]; LFYADHPFI…	both
tr|A0A9L0RZP4|A0A9L0RZP4_HORSE	Heat shock 70kDa protein 1A	HSPA1A	0.750284	0.653496	0.872552	0.509838	0.823557	0.823877	1.05263	0.451274				1.01244	1.29806	0.729961	AFYPEEISSMVLTK[8.0142]; AR[10.0083]FEELC[57.0215]SDLFR[10.0083]; DAGVIAGLNVLR[10.0083]; ELEQVC[57.0215]NPIITGLYQGAGGPGAGGFGAQAPK[8.0142]; IINEPTAAAIAYGLDR[10.0083]; LIGDAAK[8.0142]NQVALNPQNTVFDAK[8.0142]; LLQDFFNGR[10.0083]; NALESYAFNMK[8.0142]; NQVALNPQNTVFDAK[8.0142]; VQVSYK[8.0142]GETK[8.0142]	both
tr|A0A9L0RZV8|A0A9L0RZV8_HORSE	Polypeptide N-acetylgalactosaminyltransferase (EC 2.4.1.-) (Protein-UDP acetylgalactosaminyltransferase)	GALNT1		0.125961					0.401336								HYFSLGEIR[10.0083]; NVETNQC[57.0215]LDNMAR[10.0083]	eMSC
tr|A0A9L0S006|A0A9L0S006_HORSE	Nudix hydrolase 5	NUDT5							2.01851								QSIISEELIAEGK[8.0142]	MYO
tr|A0A9L0S0R5|A0A9L0S0R5_HORSE	Prosaposin	PSAP	1.46871	1.19118	1.61735	1.55524	1.39597	1.04717	1.61614						1.66278	14.9148	ADVYC[57.0215]EVC[57.0215]ELLVK[8.0142]; AGGDVC[57.0215]QDC[57.0215]IQMVTDIQNAVR[10.0083]; AGGDVC[57.0215]QDC[57.0215]IQM[15.9949]VTDIQNAVR[10.0083]; EIC[57.0215]GLVGFC[57.0215]DEVK[8.0142]; EMPLQTLIPGK[8.0142]; GC[57.0215]SFLPEPYQK[8.0142]; GSAVWC[57.0215]QNVK[8.0142]; LGPGIADLC[57.0215]K[8.0142]; LIHLC[57.0215]SPQELPALTAHVAQLK[8.0142]; VVSENVIPALELVEPIK[8.0142]K[8.0142]	both
tr|A0A9L0S0U1|A0A9L0S0U1_HORSE	Serpin B6	SERPINB6	0.66534	0.75691	0.959673	0.414341	1.03025	0.932813	1.09572	0.790319	3.72929	4.29355	2.49584	0.339856	0.482714	0.318554	FC[57.0215]ADHPFLFFIQHSK[8.0142]; FYQAEMEQLDFISATEESR[10.0083]; GNWDDQFDK[8.0142]QQTK[8.0142]; ITELLSSDSVDLLTK[8.0142]; K[8.0142]HINTWVAK[8.0142]; K[8.0142]TEGK[8.0142]ITELLSSDSVDLLTK[8.0142]; LILVNAIYFK[8.0142]; NEEK[8.0142]PVQMMFK[8.0142]; SLGMTDAFEQAR[10.0083]; SLGM[15.9949]TDAFEQAR[10.0083]; SYDFLSSFK[8.0142]; TEGK[8.0142]ITELLSSDSVDLLTK[8.0142]; TNSILFC[57.0215]GR[10.0083]; TVEK[8.0142]ELTYE…	both
tr|A0A9L0S147|A0A9L0S147_HORSE	Importin 7	IPO7						0.586721									AIFQTIQSR[10.0083]	eMSC
tr|A0A9L0S1I6|A0A9L0S1I6_HORSE	Sec1 family domain containing 1	SCFD1	0.344181	0.355514	0.336425												n[42.0106]AAAAAASIR[10.0083]ER[10.0083]	eMSC
tr|A0A9L0S1P5|A0A9L0S1P5_HORSE	Semaphorin 7A	SEMA7A	0.385031	0.2748			0.257457	0.681843	0.84245								AMLVC[57.0215]SDTATNR[10.0083]; DPYC[57.0215]GWDQGR[10.0083]; GDQGGESSLSVSK[8.0142]; QGEGLLVC[57.0215]GTNAR[10.0083]; YYLSC[57.0215]PMESR[10.0083]	both
tr|A0A9L0S1Q2|A0A9L0S1Q2_HORSE	Cystatin LXN-type domain-containing protein							0.205395	0.106499								AASVAENC[57.0215]INYQQGSPHR[10.0083]	eMSC
tr|A0A9L0S220|A0A9L0S220_HORSE	Ras suppressor protein 1	RSU1	0.17758		0.165009		0.889946		1.01179								LTVLPPELGNLDLTGQK[8.0142]; NQPEVDMSDR[10.0083]	both
tr|A0A9L0S248|A0A9L0S248_HORSE	Canopy FGF signaling regulator 2	CNPY2			0.277877	0.323447	0.354565	0.963111	0.40205	0.284201							ALVDELEWEIAQVDPK[8.0142]; INPDGSQSVVEVPYAR[10.0083]	both
tr|A0A9L0S2C0|A0A9L0S2C0_HORSE	High mobility group box 2	HMGB2	5.03916	3.10239	4.92133		3.33597	5.2842	1.29524								LGEMWSEQSAK[8.0142]; LGEMWSEQSAK[8.0142]DK[8.0142]QPYEQK[8.0142]; SEHPGLSIGDTAK[8.0142]; SEHPGLSIGDTAK[8.0142]K[8.0142]	MYO
tr|A0A9L0S2C4|A0A9L0S2C4_HORSE	60S ribosomal protein L32																SYC[57.0215]AEIAHNVSSK[8.0142]	MYO
tr|A0A9L0S2Q2|A0A9L0S2Q2_HORSE	PHD finger protein 5A	PHF5A	0.349146	0.370861	0.42122				0.388783								IC[57.0215]DEC[57.0215]NYGSYQGR[10.0083]	eMSC
tr|A0A9L0S2V3|A0A9L0S2V3_HORSE	45 kDa calcium-binding protein (Stromal cell-derived factor 4)	SDF4	1.58673	1.46356			1.78724	1.65934	1.69353								EMQHWIMEK[8.0142]; QMIAIADENQNHHLEPEEVLK[8.0142]; QMIAIADENQNHHLEPEEVLK[8.0142]YSEFFTGSK[8.0142]; TAEHFQEAIAESK[8.0142]; VHFQAVDPDGDGHVSWDEYK[8.0142]; VHFQAVDPDGDGHVSWDEYK[8.0142]VK[8.0142]	MYO
tr|A0A9L0S2X0|A0A9L0S2X0_HORSE	Cell division cycle associated 2	CDCA2						110.528									LESENELK[8.0142]PETENENSLVSC[57.0215]GSVTEK[8.0142]; R[10.0083]TIC[57.0215]TVDDR[10.0083]	both
tr|A0A9L0S3J4|A0A9L0S3J4_HORSE	ERO1-like protein alpha (Endoplasmic reticulum oxidoreductase alpha) (Oxidoreductin-1-L-alpha)	ERO1A		0.323609			0.409248	0.228701	0.27345						0.394237		LGAVDESLSEETQK[8.0142]; LQNLLESDYFR[10.0083]	both
tr|A0A9L0S4E3|A0A9L0S4E3_HORSE	PurE domain-containing protein	PAICS	2.11436	1.5071	1.67201		1.47623	1.25106	1.34275					1.69289	1.56773		C[57.0215]EMIPIEWVC[57.0215]R[10.0083]; VVVLMGSTSDLGHC[57.0215]EK[8.0142]; n[42.0106]ATAEVLNIGK[8.0142]K[8.0142]	both
tr|A0A9L0S4E9|A0A9L0S4E9_HORSE	NRAS proto-onco, GTPase	NRAS								1.84144							QGVEDAFYTLVR[10.0083]	eMSC
tr|A0A9L0S4T5|A0A9L0S4T5_HORSE	Gremlin	GREM1					0.148939	0.104352	0.205966								FC[57.0215]YGQC[57.0215]NSFYIPR[10.0083]	eMSC
tr|A0A9L0S4V0|A0A9L0S4V0_HORSE	High mobility group nucleosome binding domain 1								9.13831								VSSAEGAAK[8.0142]EEPK[8.0142]	MYO
tr|A0A9L0S542|A0A9L0S542_HORSE	Urokinase plasminogen activator surface receptor	PLAUR		0.31731	0.249469		0.345001	0.425208	0.392922								C[57.0215]QVEEC[57.0215]ALR[10.0083]; IWEGGEELEVVER[10.0083]; YLEC[57.0215]SSC[57.0215]ASSDLSC[57.0215]ER[10.0083]	eMSC
tr|A0A9L0S576|A0A9L0S576_HORSE	Four and a half LIM domains 3	FHL3						0.276839									TLTQGGVTYR[10.0083]DQPWHR[10.0083]	eMSC
tr|A0A9L0S5Z5|A0A9L0S5Z5_HORSE	Heat shock 70 kDa protein 4	HSPA4	1.75999	1.26725	0.869326		1.2459	1.47159	0.839212	0.381601				1.24743	1.50444	0.694657	AFSDPFVEAEK[8.0142]PNLAYDIVQLPTGLTGIK[8.0142]; AGGIETIANEYSDR[10.0083]; C[57.0215]TPAC[57.0215]ISFGPK[8.0142]; GC[57.0215]ALQC[57.0215]AILSPAFK[8.0142]; NAVEEYVYEMR[10.0083]; QSLTVDPVVK[8.0142]; SVMDATQIAGLNC[57.0215]LR[10.0083]; WNSPAEEGSSDC[57.0215]EVFSK[8.0142]	both
tr|A0A9L0S861|A0A9L0S861_HORSE	Glutathione S-transferase (EC 2.5.1.18) (GST class-pi)	LOC100059533	0.262854	0.542066	0.246241	0.540641	0.518183	0.630208	0.518773	0.351965				0.448661	0.722954	0.348677	ASC[57.0215]LYGQLPK[8.0142]; EAALVDMVNDGVEDLR[10.0083]; EAALVDM[15.9949]VNDGVEDLR[10.0083]; FQDGDLTLYQSNAILR[10.0083]; MLLADQGQSWK[8.0142]EEVVTVDTWMQGPLK[8.0142]; PPYTIVYFSVR[10.0083]; YVTLIYTNYEAGK[8.0142]EDYVK[8.0142]	both
tr|A0A9L0S8B9|A0A9L0S8B9_HORSE	Eukaryotic translation elongation factor 1 beta 2	EEF1B2	2.32977	3.17351			81.589		143.833								SIQADGLVWGSSK[8.0142]	MYO
tr|A0A9L0S8F7|A0A9L0S8F7_HORSE	Keratin 39	KRT39 KRT32							0.112472				0.0608797				TK[8.0142]YETELTM[15.9949]R[10.0083]	both
tr|A0A9L0S8L8|A0A9L0S8L8_HORSE	60 kDa heat shock protein, mitochondrial (EC 5.6.1.7) (60 kDa chaperonin) (Chaperonin 60) (Heat shock protein 60)	HSPD1	0.547455	0.545195	0.624841	0.467821	0.903102	0.849482	1.12372					0.918631	0.639665	0.690994	AAVEEGIVLGGGC[57.0215]ALLR[10.0083]; ALMLQGVDLLADAVAVTMGPK[8.0142]; C[57.0215]EFQDAYVLLSEK[8.0142]; GVMLAVDAVIAELK[8.0142]K[8.0142]; GYISPYFINTSK[8.0142]; LVQDVANNTNEEAGDGTTTATVLAR[10.0083]; NAGVEGSLIVEK[8.0142]; SIDLK[8.0142]DK[8.0142]YK[8.0142]; TVIIEQSWGSPK[8.0142]; VGEVIVTK[8.0142]DDAMLLK[8.0142]	both
tr|A0A9L0S8Y9|A0A9L0S8Y9_HORSE	Dermatopontin	DPT	0.0819139	0.0999862	0.133679		0.107576	0.135025	0.159262						0.029271		GATTTFSAVER[10.0083]; GATTTFSAVER[10.0083]DR[10.0083]; YFESVLDR[10.0083]EWQFYC[57.0215]C[57.0215]R[10.0083]	eMSC
tr|A0A9L0S9D9|A0A9L0S9D9_HORSE	peptidylprolyl isomerase (EC 5.2.1.8)	FKBP10					0.833592	0.567786	0.734022						0.00842805	0.134562	EVQR[10.0083]GDYVR[10.0083]; GLMGMC[57.0215]VSER[10.0083]; GMDQGLLGMC[57.0215]PGER[10.0083]; IIIPPFLAYGEK[8.0142]; LFSSHDYEVPQEATLGANK[8.0142]; MVQDSDFVR[10.0083]; R[10.0083]AVAGDFMR[10.0083]	both
tr|A0A9L0S9S1|A0A9L0S9S1_HORSE	Creatine kinase B-type (EC 2.7.3.2) (Creatine kinase B chain)	CKB								0.00715644							LLIEM[15.9949]EQR[10.0083]	eMSC
tr|A0A9L0SB09|A0A9L0SB09_HORSE	Glutathione S-transferase (EC 2.5.1.18)	GSTM3							3.09187								MLLEYTDTSYEEK[8.0142]	MYO
tr|A0A9L0SB15|A0A9L0SB15_HORSE	Acidic leucine-rich nuclear phosphoprotein 32 family member	ANP32A							4.43924								DLSTIEPLK[8.0142]K[8.0142]	MYO
tr|A0A9L0SB30|A0A9L0SB30_HORSE	Fibromodulin (Keratan sulfate proteoglycan fibromodulin)	FMOD									0.170092		0.117825				SAMPADAPLC[57.0215]LR[10.0083]	eMSC
tr|A0A9L0SBP3|A0A9L0SBP3_HORSE	peptidylprolyl isomerase (EC 5.2.1.8)	FKBP1A				0.359786			0.375397								GWEEGVAQMSVGQR[10.0083]; GWEEGVAQM[15.9949]SVGQR[10.0083]	eMSC
tr|A0A9L0SBR8|A0A9L0SBR8_HORSE	Tubulin alpha chain		0.786294	0.865099	0.925267	0.792274	1.24902	1.09934	1.56089	0.0352428	2.81647	2.92529	0.928952	0.84105	1.22863	0.562479	AVC[57.0215]MLSNTTAVAEAWAR[10.0083]; AVFVDLEPTVIDEVR[10.0083]; AVFVDLEPTVIDEVR[10.0083]TGTYR[10.0083]; DVNAAIATIK[8.0142]; EIIDLVLDR[10.0083]; GDVVPK[8.0142]DVNAAIATIK[8.0142]; IHFPLATYAPVISAEK[8.0142]; LDHK[8.0142]FDLMYAK[8.0142]; NLDIER[10.0083]PTYTNLNR[10.0083]; TIGGGDDSFNTFFSETGAGK[8.0142]; TIQFVDWC[57.0215]PTGFK[8.0142]; TIQFVDWC[57.0215]PTGFK[8.0142]VGINYQPPTVVPGGDLAK[8.0142]; VGINYQPPTVVPG…	both
tr|A0A9L0SBW6|A0A9L0SBW6_HORSE	Protein disulfide-isomerase (EC 5.3.4.1)	PDIA3	0.760527	0.77098	0.806362	0.884825	0.886445	0.882958	0.920272	0.3933	1.64975	3.87391	2.04071	0.463566	0.670426	0.501148	AASNLR[10.0083]DNYR[10.0083]; DGEEAGAYDGPR[10.0083]; DLFSEAHSEFLK[8.0142]; DLLIAYYDVDYEK[8.0142]; DLLIAYYDVDYEK[8.0142]NAK[8.0142]; EATNPPIIQEEK[8.0142]PK[8.0142]; ELSDFISYLQR[10.0083]; FEDK[8.0142]TVAYTEQK[8.0142]; FIQENIFGIC[57.0215]PHMTEDNK[8.0142]DLIQGK[8.0142]; FLQDYFDGNLK[8.0142]; FLQDYFDGNLK[8.0142]R[10.0083]; FVMQEEFSR[10.0083]; FVM[15.9949]QEEFSR[10.0083]; GFPTIYFSPANK[8.0142]; GFPTIYFSP…	both
tr|A0A9L0SCE5|A0A9L0SCE5_HORSE	RNA binding motif protein 3	RBM3		0.125465	0.0647893		0.166373	0.134082	0.0848538								GFGFITFTNPEHASDAMR[10.0083]; SR[10.0083]GFGFITFTNPEHASDAMR[10.0083]	eMSC
tr|A0A9L0SCI0|A0A9L0SCI0_HORSE	Dihydropyrimidinase like 3	DPYSL3	1.98589	2.05913	1.49923	1.17472	1.50241	1.26757	1.51769	0.0498798	0.836914		0.366793	5.94444	3.11253	6.186	AITIASQTNC[57.0215]PLYVTK[8.0142]; DNFTAIPEGTNGVEER[10.0083]; FIPC[57.0215]SPFSDYVYK[8.0142]; GAPLVVIC[57.0215]QGK[8.0142]; GMTTVDDFFQGTK[8.0142]; GMYDGPVFDLTTTPK[8.0142]; GM[15.9949]YDGPVFDLTTTPK[8.0142]; GNVVFGEPITASLGTDGTHYWSK[8.0142]; IMLEDGNLHVTQGTGR[10.0083]; ISVGSDSDLVIWDPDAVK[8.0142]; ISVGSDSDLVIWDPDAVK[8.0142]IVSAK[8.0142]; K[8.0142]K[8.0142]GNVVFGEPITASLGTDGTHYWSK[8.0142]; MADLHAVPR[10.…	both
tr|A0A9L0SCR2|A0A9L0SCR2_HORSE	Glyceraldehyde-3-phosphate dehydrogenase (EC 1.2.1.12)	GAPDH	3.35981	2.15757	3.36355	0.939904	1.67938	1.72721	1.64466	0.0412167	0.299969	0.136598	0.177927	5.27675	4.48211	10.4212	AITIFQER[10.0083]; AITIFQER[10.0083]DPANIK[8.0142]; GAAQNIIPASTGAAK[8.0142]; GAAQNIIPASTGAAK[8.0142]AVGK[8.0142]; IVSNASC[57.0215]TTNC[57.0215]LAPLAK[8.0142]; LISWYDNEFGYSNR[10.0083]; VIHDHFGIVEGLMTTVHAITATQK[8.0142]; VIHDHFGIVEGLMTTVHAITATQK[8.0142]TVDGPSGK[8.0142]; VIISAPSADAPMFVMGVNHEK[8.0142]; VIISAPSADAPMFVMGVNHEK[8.0142]YDNSLK[8.0142]; VIISAPSADAPM[15.9949]FVM[15.9949]GVNHEK[8.0142]; VPTPNV…	both
tr|A0A9L0SCR8|A0A9L0SCR8_HORSE	Beta-glucuronidase (EC 3.2.1.31)	GUSB		0.205804	0.232169		0.145784	0.261831	0.306679								ELDGLWSFR[10.0083]; ESGPTLDMPVPSSFNDVGQDGR[10.0083]; GAAFLLR[10.0083]ER[10.0083]; GLLEQYHLVLDQK[8.0142]; LTAQTEAGPVSDFYALPVGIR[10.0083]; LVQSGPLSSC[57.0215]R[10.0083]	both
tr|A0A9L0SCX1|A0A9L0SCX1_HORSE	Integrin beta	ITGB1		4.38476	3.34614		1.50081	1.72494	1.42725								FC[57.0215]EC[57.0215]DNFNC[57.0215]DR[10.0083]; SAVTTVVNPK[8.0142]YEGK[8.0142]; SLGTDLMNEMR[10.0083]; SLGTDLMNEMR[10.0083]R[10.0083]; TVMPYISTTPAK[8.0142]; WDTGENPIYK[8.0142]	both
tr|A0A9L0SD60|A0A9L0SD60_HORSE	Cell division control protein 42 homolog (EC 3.6.5.2)	CDC42					1.50357		1.71646								YVEC[57.0215]SALTQK[8.0142]	MYO
tr|A0A9L0SDD2|A0A9L0SDD2_HORSE	Protein NDNF	NDNF			0.898044			0.0547964	0.514973								EQNQC[57.0215]LGPDTR[10.0083]; TC[57.0215]SSATVAWLGTQER[10.0083]	eMSC
tr|A0A9L0SDE2|A0A9L0SDE2_HORSE	Follistatin like 3	FSTL3	0.32498	0.28112	0.354149	0.136214	0.253703	0.273289	0.298								C[57.0215]EC[57.0215]APDC[57.0215]AGLPAR[10.0083]; LQVC[57.0215]GSDGATYR[10.0083]DEC[57.0215]ELR[10.0083]; SC[57.0215]AHVVC[57.0215]LR[10.0083]PQSC[57.0215]VVDQTGSAHC[57.0215]VVC[57.0215]R[10.0083]	eMSC
tr|A0A9L0SE78|A0A9L0SE78_HORSE	Interleukin 11	IL11	0.770727	0.499347	0.790626	0.699592	0.709379	0.911508	0.568521	6.92945							ADLFSYLR[10.0083]; AELDSAVLLTR[10.0083]; LALPQAPPEPPAPPLAPPSSAWGGIR[10.0083]; TLEPELGALQAR[10.0083]	eMSC
tr|A0A9L0SEY9|A0A9L0SEY9_HORSE	Sm protein F	SNRPF							0.17399								GVEEEEEDGEMR[10.0083]E	eMSC
tr|A0A9L0SF25|A0A9L0SF25_HORSE	Exostosin glycosyltransferase 1	EXT1			0.502527		0.179524	0.199896	0.219638								LLLQIPSTIR[10.0083]; WADPDHFAQR[10.0083]	eMSC
tr|A0A9L0SF78|A0A9L0SF78_HORSE	Heteroous nuclear ribonucleoprotein A/B	HNRNPAB	5.38091	1.39264	1.45616		4.75536	2.17165	1.8612					0.667617	1.70434	0.536402	EVYQQQQYGSGGR[10.0083]; EVYQQQQYGSGGR[10.0083]GNR[10.0083]; FHTISGSK[8.0142]C[57.0215]EIK[8.0142]; GFGFILFK[8.0142]DATSVEK[8.0142]; GFVFITFK[8.0142]EEEPVK[8.0142]K[8.0142]; IFVGGLNPEATEEK[8.0142]	both
tr|A0A9L0SFE8|A0A9L0SFE8_HORSE	Bleomycin hydrolase (EC 3.4.22.40)	BLMH			15.2065		0.980769	3.09572	0.452187								ATVQGAQHVFQHAVPQEGK[8.0142]PVTNQK[8.0142]; IGPITPLEFYR[10.0083]; LYTVDYLSNMVGGR[10.0083]	both
tr|A0A9L0SFM0|A0A9L0SFM0_HORSE	Elastin microfibril interfacer 1	EMILIN1	0.337482	0.276561	0.353385	0.28826	0.351376	0.37755	0.383246				23.6027				ALDPAPAPPGHSEEPLR[10.0083]ELER[10.0083]; ALDPAPAPPGHSEEPLR[10.0083]ELER[10.0083]R[10.0083]; FR[10.0083]GLEEGQAQAGQC[57.0215]PSLEGR[10.0083]; GEEGC[57.0215]GAC[57.0215]GGVQEELGR[10.0083]; GEEGC[57.0215]GAC[57.0215]GGVQEELGR[10.0083]LR[10.0083]; GLEEGQAQAGQC[57.0215]PSLEGR[10.0083]; GTELGGAAGQGGHPPGYTSLASR[10.0083]; GYSLYTGSGGALSPGGPQAQSAPR[10.0083]PASR[10.0083]; HVAGLWAGLR[10.0083]; IISEINR[10.008…	both
tr|A0A9L0SFV2|A0A9L0SFV2_HORSE	Non-histone chromosomal protein HMG-17 (High mobility group nucleosome-binding domain-containing protein 2)																LSAK[8.0142]PAPPK[8.0142]PEPK[8.0142]	MYO
tr|A0A9L0SGG2|A0A9L0SGG2_HORSE	GDP-L-fucose synthase (EC 1.1.1.271) (GDP-4-keto-6-deoxy-D-mannose-3,5-epimerase-4-reductase)	GFUS			0.317511												ILVTGSSGLVGR[10.0083]	eMSC
tr|A0A9L0SGU5|A0A9L0SGU5_HORSE	26S proteasome non-ATPase regulatory subunit 4 (26S proteasome regulatory subunit RPN10)	PSMD4							2.8043								IIAFVGSPVEDNEK[8.0142]DLVK[8.0142]	MYO
tr|A0A9L0SGW6|A0A9L0SGW6_HORSE	E1 ubiquitin-activating enzyme (EC 6.2.1.45) (Ubiquitin-activating enzyme E1)	UBA1	0.672857	0.605527	0.531077		0.511601	1.60911	0.607134	0.106081				0.110511	0.156449		AAVATLLQSVQVPEFTPK[8.0142]; ALPAVQQDNLDEDLIR[10.0083]; DSPGVVTC[57.0215]LDEAR[10.0083]; EGGEIVVTDMDTIEK[8.0142]; LAGTQPLEVLEAVQR[10.0083]; LDQPMTEIVSR[10.0083]; LQTSSVLVSGLR[10.0083]; NEEDAAELVTLAQAVNAR[10.0083]; NFAMIGLGC[57.0215]R[10.0083]; SLLASLAEPDFVMTDFAK[8.0142]	both
tr|A0A9L0SGY9|A0A9L0SGY9_HORSE	Peroxiredoxin-6 (EC 1.11.1.27)	PRDX6	0.199668	0.236246	0.209452	0.203796	0.243062	0.326261	0.394796	0.344933				0.0180127	0.00700575		DFTPVC[57.0215]TTELGR[10.0083]; FHDYLGDSWGILFSHPR[10.0083]; LSILYPATTGR[10.0083]; MIALSIDSVEDHLAWSK[8.0142]; PGGLLLGDEAPNFEANTTVGR[10.0083]	both
tr|A0A9L0SIL9|A0A9L0SIL9_HORSE	Transketolase (EC 2.2.1.1)	TKT							1.08043								n[42.0106]MEGYHK[8.0142]PDQQK[8.0142]	MYO
tr|A0A9L0SIR1|A0A9L0SIR1_HORSE	Ribosomal protein L29	RPL29							10.3845								AQAAAATAAQAQVPAPAPK[8.0142]	MYO
tr|A0A9L0SIZ1|A0A9L0SIZ1_HORSE	Glycine--tRNA ligase (EC 6.1.1.14) (Diadenosine tetraphosphate synthetase)	GARS1		5.20304	0.751384	0.198045	0.731605	0.858724	1.00298					0.584581	0.866221	0.962082	AEVSELPSVVR[10.0083]; C[57.0215]SVLPLSQNQEFMPFVK[8.0142]; SC[57.0215]YDLSC[57.0215]HAR[10.0083]; TFFSFPAVVAPFK[8.0142]; TLYVEEVVPNVIEPSFGLGR[10.0083]; TVNVVQFEPNK[8.0142]GAIGK[8.0142]; YPLFEGQETGK[8.0142]K[8.0142]ETIEE	both
tr|A0A9L0SJM5|A0A9L0SJM5_HORSE	High mobility group protein HMG-I/HMG-Y (High mobility group AT-hook protein 1)	HMGA1															K[8.0142]QPPVSPGTALVGSQK[8.0142]; K[8.0142]QPPVSPGTALVGSQK[8.0142]EPSEVPTPK[8.0142]; n[42.0106]SESSSK[8.0142]SSQPLASK[8.0142]QEK[8.0142]	MYO
tr|A0A9L0SKB0|A0A9L0SKB0_HORSE	Lysosomal alpha-glucosidase (EC 3.2.1.20) (Acid maltase)	GAA							0.0849339								WGYSSTAITR[10.0083]	eMSC
tr|A0A9L0SLD8|A0A9L0SLD8_HORSE	NmrA-like family domain-containing protein 1		1.22394	0.973501	1.01218	0.432703	1.20959	1.23242	1.31035		8.47953	1.75282		1.39458	1.31339	0.86	AVGLSAEALTIQQYADVLSK[8.0142]; GEVEEYFWSIGVPMTSVR[10.0083]; HVVFSGLENVK[8.0142]; IIAVFGATGAQGGSVAR[10.0083]; MTPEAYEK[8.0142]LGIPVGK[8.0142]; SFSQFISENK[8.0142]; SFSQFISENK[8.0142]GAFK[8.0142]; SFSQFISENK[8.0142]GAFK[8.0142]GV; VAAYFENFLTTWK[8.0142]PVK[8.0142]	both
tr|A0A9L0SLM5|A0A9L0SLM5_HORSE	Milk fat globule EGF and factor V/VIII domain containing	MFGE8	0.284485	0.288018	0.134441	0.238892	0.370758	0.407917	0.499741						0.10536		DAGDSK[8.0142]DK[8.0142]VFVGNVDNSGLK[8.0142]; DFGHIQYVAAYK[8.0142]; ILPVAWHNR[10.0083]; NMFETPFLAR[10.0083]; NM[15.9949]FETPFLAR[10.0083]; QITASSTYR[10.0083]; QVTGVITQGAR[10.0083]; VNMFDVPLEVQYVR[10.0083]	both
tr|A0A9L0SM88|A0A9L0SM88_HORSE	Colony stimulating factor 1	CSF1					1.81559	1.91012	0.883533						3.81394		AFPLVQDIMEDTMR[10.0083]; ETPLQLLAK[8.0142]; FVDPDQLK[8.0142]DPVC[57.0215]YLK[8.0142]K[8.0142]; TFK[8.0142]ETPLQLLAK[8.0142]	both
tr|A0A9L0SMI3|A0A9L0SMI3_HORSE	Cullin associated and neddylation dissociated 1	CAND1					1.91991		2.18457								EGPAVVGQFIQDVK[8.0142]; n[42.0106]ASASYHISNLLEK[8.0142]	MYO
tr|A0A9L0SN21|A0A9L0SN21_HORSE	T-complex protein 1 subunit gamma	CCT3	1.71478	1.42859	0.976842		0.650824	1.32968	0.685046	0.168292	6.20387			0.692441	0.5418	0.283391	AMTGVEQWPYR[10.0083]; AVAQALEVIPR[10.0083]; EIQVQHPAAK[8.0142]; GISDLAQHYLMR[10.0083]; NLQDAMQVC[57.0215]R[10.0083]; NVLLDPQLVPGGGASEMAVAHALTEK[8.0142]; NVLLDPQLVPGGGASEMAVAHALTEK[8.0142]SK[8.0142]; TAVETAVLLLR[10.0083]; TLIQNC[57.0215]GASTIR[10.0083]	both
tr|A0A9L0SN23|A0A9L0SN23_HORSE	Ganglioside GM2 activator	GM2A															TTVALSAPQK[8.0142]VELTVEK[8.0142]EVAGVWVK[8.0142]	MYO
tr|A0A9L0SN85|A0A9L0SN85_HORSE	Microtubule associated protein 1 light chain 3 beta			0.374578	0.56834				0.732062								TFEQR[10.0083]VEDVR[10.0083]	eMSC
tr|A0A9L0SPL6|A0A9L0SPL6_HORSE	40S ribosomal protein S21	RPS21	0.420883		0.360986	0.400925	0.541044	0.756298	0.486845								MGESDDSILR[10.0083]; R[10.0083]MGESDDSILR[10.0083]; TYAIC[57.0215]GAIR[10.0083]	eMSC
tr|A0A9L0SPP9|A0A9L0SPP9_HORSE	N(6)-L-threonylcarbamoyladenine synthase (EC 2.3.1.234)	OSGEP							0.451283								LQEMMETMC[57.0215]QER[10.0083]	eMSC
tr|A0A9L0SPU6|A0A9L0SPU6_HORSE	RuvB-like helicase (EC 3.6.4.12)	RUVBL2							0.18443								ALESDMAPVLIMATNR[10.0083]; VYSLFLDESR[10.0083]	eMSC
tr|A0A9L0SPZ1|A0A9L0SPZ1_HORSE	Protein C receptor	PROCR							2.07215						1.72115		TASWVAGSQAPSK[8.0142]; TASWVAGSQAPSK[8.0142]VVTYTLQK[8.0142]	MYO
tr|A0A9L0SQ19|A0A9L0SQ19_HORSE	Lysyl oxidase homolog (EC 1.4.3.13)	LOX	0.291963				0.297678	0.373347	0.292494								C[57.0215]AAEENC[57.0215]LASSAYR[10.0083]; VSVNPSYLVPESDYTNNVVR[10.0083]	eMSC
tr|A0A9L0SQQ5|A0A9L0SQQ5_HORSE	Large ribosomal subunit protein eL24 (60S ribosomal protein L24)	RPL24												2.14898	1.75577		AITGASLADIMAK[8.0142]; TDGK[8.0142]VFQFLNAK[8.0142]	MYO
tr|A0A9L0SQS5|A0A9L0SQS5_HORSE	Nidogen 1	NID1	0.256359	0.130599	0.26236	0.118933	0.274794	0.26184	0.339587					0.118392	0.0956743		AC[57.0215]QDVDEC[57.0215]QPSR[10.0083]; AQC[57.0215]IYTGGSSYTC[57.0215]SC[57.0215]LPGFSGDGR[10.0083]; ASLHGGEPTTIIR[10.0083]; ASLHGGEPTTIIR[10.0083]QDLGSPEGIALDHLGR[10.0083]; EYTVTEPER[10.0083]DGAAPSHVHTYQWR[10.0083]; IETSYMDGTNR[10.0083]R[10.0083]; QAEVTFVGHPGK[8.0142]; QDLGSPEGIALDHLGR[10.0083]; R[10.0083]VLFETDLVNPR[10.0083]; TC[57.0215]SDIDEC[57.0215]LEQPSVC[57.0215]GSHAIC[57.0215]NNHPGTFR[1…	both
tr|A0A9L0SQX3|A0A9L0SQX3_HORSE	ELAV-like protein	ELAVL1		0.423347	0.361493												VLVDQTTGLSR[10.0083]	eMSC
tr|A0A9L0SR81|A0A9L0SR81_HORSE	Translocase of outer mitochondrial membrane 70	TOMM70								0.133377							NVDLSTFYQNR[10.0083]	eMSC
tr|A0A9L0SRJ5|A0A9L0SRJ5_HORSE	Dihydrolipoyl dehydrogenase (EC 1.8.1.4)	DLD						1.10988	2.14317								ADGSTQVIDTK[8.0142]	MYO
tr|A0A9L0SRR5|A0A9L0SRR5_HORSE	VPS26, retromer complex component A	VPS26A	0.202974	0.143085			0.351212	0.276218	0.305059								ELALPGELTQSR[10.0083]; LFLAGYDPTPTMR[10.0083]; TNFHQR[10.0083]FESPESQASAEQPEM	eMSC
tr|A0A9L0SS04|A0A9L0SS04_HORSE	Small nuclear ribonucleoprotein Sm D1 (snRNP core protein D1)	SNRPD1					4.84788		4.16485								YFILPDSLPLDTLLVDVEPK[8.0142]	MYO
tr|A0A9L0SSB8|A0A9L0SSB8_HORSE	C-X-C motif chemokine	MIP-2BETA	0.57778	0.856819	0.738618	0.683667	0.702125	0.747945	0.790947								C[57.0215]QC[57.0215]LQTVQGIHLK[8.0142]; NGQETC[57.0215]LNPEAPMVK[8.0142]; VTPAGSHC[57.0215]AQTEVIATLK[8.0142]	MYO
tr|A0A9L0SSG2|A0A9L0SSG2_HORSE	Small nuclear ribonucleoprotein Sm D3 (Sm-D3) (snRNP core protein D3)	SNRPD3	1.05246	1.1617	0.846846	0.268233	0.766839	0.798703	0.577779						0.27654		FLILPDMLK[8.0142]; VAQLEQVYIR[10.0083]	both
tr|A0A9L0STN1|A0A9L0STN1_HORSE	Nudix hydrolase 14	NUDT14	8.63195														n[42.0106]MER[10.0083]IEGAAVGR[10.0083]	eMSC
tr|A0A9L0SUD4|A0A9L0SUD4_HORSE	Sodium/potassium-transporting ATPase subunit beta	ATP1B2								0.0185741							INAANIATDDER[10.0083]	eMSC
tr|A0A9L0SUN4|A0A9L0SUN4_HORSE	Keratin 34	KRT34									0.54876						NHEEEVNSLR[10.0083]	eMSC
tr|A0A9L0SUS4|A0A9L0SUS4_HORSE	AE binding protein 1	AEBP1	0.648411	0.300816	0.531821	0.28203	0.283095	0.418835	0.400487		7.90859		8.92324	0.133458	0.141287	0.16069	C[57.0215]PPIGMESHHIEDNQIR[10.0083]; K[8.0142]GEELEEEWAPTEK[8.0142]; K[8.0142]GEELEEEWAPTEK[8.0142]VK[8.0142]; LVSYPYDMAR[10.0083]; TC[57.0215]NVDYDIGATQC[57.0215]NFILAR[10.0083]; TPSQEQLLAAAMAAAR[10.0083]GEDEDEASEVQETPDHAIFR[10.0083]; VVNEEC[57.0215]PTITR[10.0083]; YLSPDATVSTEVR[10.0083]; YTAGIHGNEVLGR[10.0083]	both
tr|A0A9L0SV04|A0A9L0SV04_HORSE	Cysteine-rich protein 2	CRIP2			10.1654												C[57.0215]DK[8.0142]TVYFAEK[8.0142]	MYO
tr|A0A9L0SV08|A0A9L0SV08_HORSE	Heterogeneous nuclear ribonucleoprotein U like 2	HNRNPUL2	0.944307	0.962235	0.808128		1.50692		1.97637		5.11356				0.0868713		DLLVQQASQC[57.0215]LSK[8.0142]; LQEALDAEMLEDEAGGGGAGPGGAC[57.0215]K[8.0142]; NFILDQC[57.0215]NVYNSGQR[10.0083]; YNVLGAETVLNQMR[10.0083]	both
tr|A0A9L0SV22|A0A9L0SV22_HORSE	Sushi repeat-containing protein SRPX2	SRPX2					0.0320245		0.59155								GGTYHSSLGTR[10.0083]; QWSGSPPVC[57.0215]APMK[8.0142]	both
tr|A0A9L0SWI1|A0A9L0SWI1_HORSE	Microtubule associated protein 1A	MAP1A								0.115851							SAPC[57.0215]GSLAFSGDR[10.0083]	eMSC
tr|A0A9L0SWJ7|A0A9L0SWJ7_HORSE	Phosphoglycerate mutase (EC 5.4.2.11) (EC 5.4.2.4)	PGAM1	2.01075	1.51966	1.58761	2.0837	1.58397	1.52791	1.4169	0.10587	0.919207	1.10791	0.486365	1.62763	1.36907	1.14754	ALPFWNEEIVPQIK[8.0142]; ALPFWNEEIVPQIK[8.0142]EGK[8.0142]; FSGWYDADLSPAGHEEAK[8.0142]; HGESAWNLENR[10.0083]; HYGGLTGLNK[8.0142]; HYGGLTGLNK[8.0142]AETAAK[8.0142]; SYDVPPPPMEPDHPFYSNISK[8.0142]; SYDVPPPPM[15.9949]EPDHPFYSNISK[8.0142]; VLIAAHGNSLR[10.0083]; YADLTEDQLPSC[57.0215]ESLK[8.0142]; YADLTEDQLPSC[57.0215]ESLK[8.0142]DTIAR[10.0083]	both
tr|A0A9L0SX80|A0A9L0SX80_HORSE	Stress-70 protein, mitochondrial (75 kDa glucose-regulated protein) (Heat shock 70 kDa protein 9)	HSPA9								0.133055							DAGQISGLNVLR[10.0083]	eMSC
tr|A0A9L0SXE9|A0A9L0SXE9_HORSE	Complement C1s	C1S					1.14535	1.07363									LIAESVIIHPGWEFLDTPETR[10.0083]; YTC[57.0215]EEPYYYMENEEGGVYR[10.0083]	eMSC
tr|A0A9L0SZ69|A0A9L0SZ69_HORSE	Plastin-3 (T-plastin)	PLS3	0.889412	0.844044	1.03163	0.796631	1.27793	1.14303	1.82906	0.802698	1.97336			0.655675	1.14795	0.570626	AESMLQQADK[8.0142]; ANDDIIVSWVNR[10.0083]; AVGDGIVLC[57.0215]K[8.0142]; AYFHLLNQIAPK[8.0142]; HVIPMNPNTDDLFK[8.0142]; INNFSADIK[8.0142]DSK[8.0142]; K[8.0142]LENC[57.0215]NYAVELGK[8.0142]HPAK[8.0142]; MINLSVPDTIDER[10.0083]; MVMTVFAC[57.0215]LMGR[10.0083]; QFVTPADVVSGNPK[8.0142]; SGNLTEDDK[8.0142]HNNAK[8.0142]; STSIQSFK[8.0142]DK[8.0142]; VYALPEDLVEVK[8.0142]PK[8.0142]; YTLNVLEDLGDGQK[8.0142]; n[4…	both
tr|A0A9L0SZB2|A0A9L0SZB2_HORSE	Membrane frizzled-related protein	MFRP		0.124553	0.211131	0.137958	0.232601	0.191065	0.317585								VLVNEQGHYDATTGK[8.0142]; VPPPSDAPLPFDR[10.0083]	both
tr|A0A9L0SZP2|A0A9L0SZP2_HORSE	threonine--tRNA ligase (EC 6.1.1.3) (Threonyl-tRNA synthetase)	TARS1							1.44387								IYGISFPDPK[8.0142]; NELSGALTGLTR[10.0083]; QVMVVPVGPTC[57.0215]DEYAQK[8.0142]	both
tr|A0A9L0SZT2|A0A9L0SZT2_HORSE	Small ribosomal subunit protein eS25 (40S ribosomal protein S25)	RPS25							0.166556								LITPAVVSER[10.0083]	eMSC
tr|A0A9L0T021|A0A9L0T021_HORSE	Lumican	LUM	1.25619	1.56446	1.42359	1.80759	1.0924	1.06311	1.10379	0.238603	0.376675		0.324343	4.1107	2.29802	6.15642	FNGLQYLR[10.0083]; GLK[8.0142]SLEYLDLSFNQMSK[8.0142]; HLR[10.0083]LDGNR[10.0083]LTHTSLPPDMYEC[57.0215]LR[10.0083]; ILGPLSYSK[8.0142]; ILGPLSYSK[8.0142]IK[8.0142]; ISNIPDEYFK[8.0142]; LDGNR[10.0083]LTHTSLPPDMYEC[57.0215]LR[10.0083]; LK[8.0142]NIPTVNENLENYYLEVNELEK[8.0142]FEVK[8.0142]; LPTGLPVSLLTLYLDNNK[8.0142]; LPTGLPVSLLTLYLDNNK[8.0142]ISNIPDEYFK[8.0142]; LTHTSLPPDMYEC[57.0215]LR[10.0083]; LTHTS…	both
tr|A0A9L0T094|A0A9L0T094_HORSE	Non-selective voltage-gated ion channel VDAC2	VDAC2					2.68711	5.88835									YQLDPTASISAK[8.0142]	MYO
tr|A0A9L0T0C4|A0A9L0T0C4_HORSE	Actin beta	ACTB	2.47068	2.6713	3.2629	2.09928	2.69296	2.13406	2.96395					17.8332	19.5729	22.0353	n[42.0106]DDDIAALVVDNGSGMC[57.0215]K[8.0142]; n[42.0106]DDDIAALVVDNGSGM[15.9949]C[57.0215]K[8.0142]; n[42.0106]DDDIAALVVDNGSGM[15.9949]C[57.0215]K[8.0142]AGFAGDDAPR[10.0083]	both
tr|A0A9L0T114|A0A9L0T114_HORSE	Collagen type VI alpha 2 chain	COL6A2	0.510654	0.444196	0.478879	0.444647	0.474753	0.487938	0.504056	3.78275	9.58071	12.0694	6.08248	0.30232	0.213694	0.263155	ALC[57.0215]NHDVTVTAIGIGDMFHER[10.0083]; AR[10.0083]EEGIR[10.0083]LFAVAPNR[10.0083]; DIASTPLELYR[10.0083]; DYDSLAQPGFFDR[10.0083]; EAVK[8.0142]NLEWIAGGTWTPSALK[8.0142]; EK[8.0142]DYDSLAQPGFFDR[10.0083]; EK[8.0142]DYDSLAQPGFFDR[10.0083]FIR[10.0083]; GNMGEPGEPGQK[8.0142]; GPQGALGEPGK[8.0142]QGSR[10.0083]; GPR[10.0083]GEPGLEGEPGPPGDPGLTEC[57.0215]DVMTYVR[10.0083]; GPR[10.0083]GEPGLEGEPGPPGDPGLTEC[57…	both
tr|A0A9L0T180|A0A9L0T180_HORSE	Triokinase/FMN cyclase (EC 2.7.1.28) (EC 2.7.1.29) (EC 4.6.1.15) (Bifunctional ATP-dependent dihydroxyacetone kinase/FAD-AMP lyase (cyclizing))	TKFC															AAPTEPLEVPESTAAGGLASK[8.0142]	MYO
tr|A0A9L0T1A9|A0A9L0T1A9_HORSE	Guanine deaminase (Guanase) (EC 3.5.4.3) (Guanine aminohydrolase)	GDA						0.504067									FSLSC[57.0215]SETLMGELGNIAK[8.0142]; NIDFAEEVYTR[10.0083]; TVMAHGC[57.0215]YLSAEELDVFR[10.0083]ER[10.0083]	both
tr|A0A9L0T3T3|A0A9L0T3T3_HORSE	Collagen type III alpha 1 chain	COL3A1	0.849986	0.889159	0.84751	0.853938	0.906651	0.837444	0.853401	0.517606	0.271971	0.295133	0.175337	1.22474	1.19098	1.2345	AEGNSK[8.0142]FAYTVLEDGC[57.0215]TK[8.0142]HTGEWGK[8.0142]; ALK[8.0142]LMGSNEGEFK[8.0142]AEGNSK[8.0142]; AVR[10.0083]LPIVDIAPYDVGGPDQEFGVDIGPVC[57.0215]FL; DLK[8.0142]FC[57.0215]HPELK[8.0142]; DLK[8.0142]FC[57.0215]HPELK[8.0142]SGEYWVDPNQGC[57.0215]K[8.0142]; FAYTVLEDGC[57.0215]TK[8.0142]; FAYTVLEDGC[57.0215]TK[8.0142]HTGEWGK[8.0142]; FC[57.0215]HPELK[8.0142]SGEYWVDPNQGC[57.0215]K[8.0142]; FC[57.…	both
tr|A0A9L0T4M1|A0A9L0T4M1_HORSE	Collagen type VII alpha 1 chain		0.25222	0.194178	0.25053	0.187297	0.192549	0.198599	0.255171					0.0916951	0.0820941	0.115156	AVAGSTEAC[57.0215]HPFVYGGC[57.0215]GGNANR[10.0083]; AVAGSTEAC[57.0215]HPFVYGGC[57.0215]GGNANR[10.0083]FGTR[10.0083]; C[57.0215]PPR[10.0083]VVQSQGTGAVQS; DLVLSEPGSQSLR[10.0083]; EEGPPVVIVAR[10.0083]; EIVETWDESSSGFR[10.0083]PVPER[10.0083]; EPETPLAIQGLR[10.0083]; ESGLEVPEK[8.0142]VVLPSDVTR[10.0083]; EVATPATVVPTGPEMPVGPVTDLQATELPGQR[10.0083]; EVATPATVVPTGPEM[15.9949]PVGPVTDLQATELPGQR[10.0083]; FAAVQY…	both
tr|A0A9L0T4Z2|A0A9L0T4Z2_HORSE	L-lactate dehydrogenase (EC 1.1.1.27)	LDHA	0.575269	0.53674	0.679689	0.611168	0.955754	0.88893	0.844387	0.375951	2.51084	1.34909	1.28581	0.138934	0.321064	0.222925	DLADELALVDVIEDK[8.0142]; DQLIQNLLK[8.0142]; DQLIQNLLK[8.0142]EEHVPQNK[8.0142]; EVHK[8.0142]QVVDSAYEVIK[8.0142]; FR[10.0083]YLMGER[10.0083]; GYTSWAIGLSVADLAESIMK[8.0142]; IVSGK[8.0142]DYSVTAHSK[8.0142]; K[8.0142]SADTLWGIQK[8.0142]; LGVHPLSC[57.0215]HGWILGEHGDSSVPVWSGVNVAGVSLK[8.0142]; LLVVSNPVDILTYVAWK[8.0142]; LLVVSNPVDILTYVAWK[8.0142]ISGFPK[8.0142]; NLHPELGTDADK[8.0142]EHWK[8.0142]; NLHPELGTDADK…	both
tr|A0A9L0T5A5|A0A9L0T5A5_HORSE	Cadherin-2 (Neural cadherin)	CDH2					1.11049	3.17147	0.838414						1.3692		GPFPQELVR[10.0083]; LNGDFAQLNLK[8.0142]; MFVLTVAAENQVPLAK[8.0142]	both
tr|A0A9L0T6I4|A0A9L0T6I4_HORSE	Arginase (EC 3.5.3.1)	ARG1			0.0166994			0.0264041			0.148916	0.404672	0.275926				GGVEEGPTVLR[10.0083]K[8.0142]	both
tr|A0A9L0T761|A0A9L0T761_HORSE	m7GpppX diphosphatase (EC 3.6.1.59)	DCPS							4.88862								ADDPLLTLLQEAQK[8.0142]S; DLDAEEAEAPSTK[8.0142]	MYO
tr|A0A9L0T8Q4|A0A9L0T8Q4_HORSE	Procollagen-lysine,2-oxoglutarate 5-dioxygenase 1 (EC 1.14.11.4) (Lysyl hydroxylase 1)	PLOD1	0.698264	0.639329	0.832114	0.387577	0.964649	0.953902	0.708055		14.9441		1.59512	0.590042	0.736627	0.652321	AQVEQFLAEHGGEYK[8.0142]; AQVEQFLAEHGGEYK[8.0142]SVK[8.0142]; FLGSGGFIGYAPNLSK[8.0142]; FLVEYIAPMTEK[8.0142]; FWTFETGC[57.0215]TVC[57.0215]DEGLR[10.0083]; IFQNLVGALDEVVLK[8.0142]; IQALGLGEDWDGDK[8.0142]ETSAGGGLK[8.0142]; LQLNYLGNYIPR[10.0083]; LVAEWEGQDSDSDQLFYTK[8.0142]; LWSNFWGAMSADGYYAR[10.0083]; LYPGYYTR[10.0083]; NMGADLC[57.0215]R[10.0083]QDR[10.0083]; QQDVFMFLTNR[10.0083]; SEDYVDIVQGR[10.008…	both
tr|A0A9L0T8S3|A0A9L0T8S3_HORSE	Calumenin	CALU	0.641863	0.535897	0.564469	0.584575	0.731322	0.870638	0.705996	3.07306	3.01992		11.8361	0.162845	0.189292	0.105038	EQFVEFR[10.0083]; HLVYESDQNK[8.0142]DGK[8.0142]LTK[8.0142]; IDGDK[8.0142]DGFVTVDELK[8.0142]DWIK[8.0142]; QMMVR[10.0083]DER[10.0083]; R[10.0083]WIYEDVER[10.0083]; WIYEDVER[10.0083]	both
tr|A0A9L0T9T5|A0A9L0T9T5_HORSE	Proteasome subunit beta	PSMB7			2.11455		1.54202	0.971312	1.20485								ATEGMVVADK[8.0142]NC[57.0215]SK[8.0142]	MYO
tr|A0A9L0TA39|A0A9L0TA39_HORSE	Transportin 2	TNPO2							1.78699		0.576278						DMFYK[8.0142]ILHGFK[8.0142]DQVGEENWQQFSEQFPPLLK[8.0142]; QSSFALLGDLTK[8.0142]	MYO
tr|A0A9L0TAU7|A0A9L0TAU7_HORSE	Urokinase-type plasminogen activator (EC 3.4.21.73)	PLAU	0.821529	0.834075	0.859785	1.11254	0.799063	0.873619	0.951778		0.276957		1.91482	0.347886	0.540512	0.221579	FGTSC[57.0215]EITGFGK[8.0142]; IIGGEFTTTENQPWFAAIYR[10.0083]R[10.0083]; ISSSTGQC[57.0215]AQPSR[10.0083]; K[8.0142]EDYIVYLGR[10.0083]; LILHEDYSADTLAHHNDIALLK[8.0142]; LSSTSPGEMK[8.0142]FEVEK[8.0142]; LTLTGIVSWGR[10.0083]; LVSHQEC[57.0215]QQPHYYGSEVTTK[8.0142]; MLC[57.0215]AADPQWETDSC[57.0215]QGDSGGPLVC[57.0215]SVQGR[10.0083]; MTVVK[8.0142]LVSHQEC[57.0215]QQPHYYGSEVTTK[8.0142]; QLVQEC[57.0215]MVHDC…	both
tr|A0A9L0TAV2|A0A9L0TAV2_HORSE	Fumarate hydratase, mitochondrial (EC 4.2.1.2)	FH	7.07553						3.26307	0.263528				16.9201		9.25656	AAAEVNQDYGLDPK[8.0142]	MYO
tr|A0A9L0TB96|A0A9L0TB96_HORSE	protein disulfide-isomerase (EC 5.3.4.1)	TXNDC5	0.51797	0.6322	0.506087	0.524013	0.737411	0.831699	0.849938		14.4123		3.12786	0.0736036	0.193881	0.11487	ALAPTWEQLALGLEHSETVK[8.0142]; DLESLHQFVLR[10.0083]; DLESLR[10.0083]EYVESQR[10.0083]; FFK[8.0142]PGQEAVK[8.0142]; GYPTLLLFR[10.0083]; GYPTLLWFR[10.0083]; IAEVDC[57.0215]TAER[10.0083]; NLAPTWEELSK[8.0142]K[8.0142]; NLAPTWEELSK[8.0142]K[8.0142]EFPGLAGVK[8.0142]; VDC[57.0215]TADSDVC[57.0215]SAQGVR[10.0083]; VSEHSGGR[10.0083]DLESLHQFVLR[10.0083]	both
tr|A0A9L0TBX2|A0A9L0TBX2_HORSE	Ribosomal protein	RPL10A	3.22575	3.65792	3.51027		2.63068	1.99785	2.42549								FSVC[57.0215]VLGDQQHC[57.0215]DEAK[8.0142]	MYO
tr|A0A9L0TDD3|A0A9L0TDD3_HORSE	Desmoplakin	DSP							0.0066795	0.0108026							QLQNIIQATSR[10.0083]; QQIQNDLNQWK[8.0142]	both
tr|A0A9L0TDD8|A0A9L0TDD8_HORSE	Glypican-1	GPC1	0.173746	0.221447	0.173349	0.0226964	0.180763	0.127194	0.379757					0.0987742	0.118193	0.0886342	AELETALLDSGR[10.0083]; DAQDFWISLPGTLC[57.0215]SEK[8.0142]; GFSLSDVPQAEISGEHLR[10.0083]; LALQEK[8.0142]PPTGTLEK[8.0142]; LALQEK[8.0142]PPTGTLEK[8.0142]LVSEAK[8.0142]; QLHPQLLLPDEYLDC[57.0215]LGK[8.0142]; SFVQGLGVASDVVR[10.0083]; VAQVPLGPEC[57.0215]SR[10.0083]; VIQGC[57.0215]GNPK[8.0142]VNPQGPGPEEK[8.0142]	both
tr|A0A9L0TDN9|A0A9L0TDN9_HORSE	High mobility group protein HMG-I/HMG-Y (High mobility group AT-hook protein 1)	HMGA1	5.78284	7.24309	8.10891		5.88994	4.31258	7.39978								K[8.0142]LEK[8.0142]EEEEGISQESSEEEQ; K[8.0142]QPPK[8.0142]EPSEVPTPK[8.0142]	MYO
tr|A0A9L0TF86|A0A9L0TF86_HORSE	Peroxidasin	PXDN	0.629391	0.444037	0.59163	0.500943	0.528267	0.53307	0.541821	2.95846	2.91727	2.25507	3.07896	0.214957	0.226148	0.233631	ANEQLGLTSMHTLWFR[10.0083]; AVIEGQTVDFQC[57.0215]EAK[8.0142]; DGDR[10.0083]LWYENPGVFSPAQLTQIK[8.0142]; DGQVTC[57.0215]FVEAC[57.0215]APAEC[57.0215]PAPVR[10.0083]; DGQVTC[57.0215]FVEAC[57.0215]APAEC[57.0215]PAPVR[10.0083]LDGAC[57.0215]C[57.0215]PVC[57.0215]LR[10.0083]; DVFR[10.0083]VAEFPHGYGSC[57.0215]DEIPR[10.0083]VDLR[10.0083]; EHNR[10.0083]VAAELLSLNPHWDGDTIYHEAR[10.0083]; EQINQLTSYIDASNVYGSTDHEAR…	both
tr|A0A9L0TFG8|A0A9L0TFG8_HORSE	CRK proto-onco, adaptor protein	CRK							0.309888								DSSTSPGDYVLSVSENSR[10.0083]	eMSC
tr|A0A9L0TGT9|A0A9L0TGT9_HORSE	Peroxiredoxin-5 (EC 1.11.1.24)	PRDX5								0.0176257							ETDLLLDDSLVSLFGNR[10.0083]	eMSC
tr|A0A9L0TGU3|A0A9L0TGU3_HORSE	Microtubule associated protein 1B	MAP1B							2.39171						10.7668		DLTGQVATPTVK[8.0142]; SWDTNLIEC[57.0215]NLDQELK[8.0142]; TPEEGGYSYEISEK[8.0142]	MYO
tr|A0A9L0THF2|A0A9L0THF2_HORSE	Protein Wnt	WNT5A															TVYNLADVAC[57.0215]K[8.0142]	MYO
tr|A0A9L0THL3|A0A9L0THL3_HORSE	Transgelin	TAGLN						1.31334									n[42.0106]ANK[8.0142]GPSYGMSR[10.0083]	both
tr|A0A9L0TIP7|A0A9L0TIP7_HORSE	Cysteine and glycine-rich protein 1 (Cysteine-rich protein 1)	CSRP1	5.24139	5.31723	4.22262	6.80304	3.2054	3.05237	3.47256					161.143	159.203		C[57.0215]TQAVYAAEK[8.0142]; C[57.0215]TQAVYAAEK[8.0142]VIGAGK[8.0142]; GLESTTLADK[8.0142]DGEIYC[57.0215]K[8.0142]; GLESTTLADK[8.0142]DGEIYC[57.0215]K[8.0142]GC[57.0215]YAK[8.0142]; K[8.0142]NLDSTTVAVHGEEIYC[57.0215]K[8.0142]; NFGPK[8.0142]GFGFGQGAGALVHSE; NLDSTTVAVHGEEIYC[57.0215]K[8.0142]; NLDSTTVAVHGEEIYC[57.0215]K[8.0142]SC[57.0215]YGK[8.0142]; NLDSTTVAVHGEEIYC[57.0215]K[8.0142]SC[57.0215]YGK…	MYO
tr|A0A9L0TIU4|A0A9L0TIU4_HORSE	Glutamate dehydrogenase 1, mitochondrial (EC 1.4.1.3)	GLUD1		2.25737			0.164443		1.4985	0.00542518				1.28714	1.08244		AK[8.0142]PYEGSILEADC[57.0215]DILIPAASEK[8.0142]; C[57.0215]AVVDVPFGGAK[8.0142]; C[57.0215]IAVGESDGSIWNPDGIDPK[8.0142]; DDGSWEVIEGYR[10.0083]; NLNHVSYGR[10.0083]; TAAYVNAIEK[8.0142]; YSTDVSVDEVK[8.0142]	both
tr|A0A9L0TIY3|A0A9L0TIY3_HORSE	Serpin family F member 1	SERPINF1	0.654536	1.05062	0.680411	0.781525	0.938609	0.820603	0.890301	0.080293	0.0360944	0.114441	0.0175472	1.56616	1.61376	1.85188	DTDTGALLFIGK[8.0142]; IK[8.0142]SSFVAPLEK[8.0142]; LAAAVSNFGYDLYR[10.0083]; LK[8.0142]LSYEGEVTK[8.0142]; LQSLFDSPDFSK[8.0142]; SSMSPTANVLLSPLSVATALSALSLGAEQR[10.0083]; TSLQDFHLDEER[10.0083]; TVQAVLTIPK[8.0142]; TVTVPTMSDPK[8.0142]; YGLDSDLNC[57.0215]K[8.0142]	both
tr|A0A9L0TJ45|A0A9L0TJ45_HORSE	Thy-1 membrane glycoprotein (Thy-1 antigen)	THY1	0.733048	0.639196	0.703583		0.427559	0.545099	0.0840622					1.36202	1.57861	1.48409	HVLFGTVGVPEHTYR[10.0083]; TSFTSK[8.0142]YNIK[8.0142]; VTSLTAC[57.0215]LADQSLR[10.0083]	both
tr|A0A9L0TKC7|A0A9L0TKC7_HORSE	14-3-3 protein theta	YWHAQ	1.72328		2.42208		1.16046		2.50224	0.0934404					3.36781		YLAEVAC[57.0215]GDDR[10.0083]; n[42.0106]MEK[8.0142]TELIQK[8.0142]	both
tr|A0A9L0TM63|A0A9L0TM63_HORSE	isocitrate dehydrogenase (NADP(+)) (EC 1.1.1.42) (NADP(+)-specific ICDH) (Oxalosuccinate decarboxylase)	IDH1	0.217157	0.882977	0.731115		0.630811	0.863107	0.983922	0.162436					0.901728		ALEDVC[57.0215]VETIEAGFMTK[8.0142]; DATNDQVTK[8.0142]DAAEAIK[8.0142]K[8.0142]; GGSVVEMQGDEMTR[10.0083]; GQETSTNPIASIFAWTR[10.0083]; IIWELIK[8.0142]EK[8.0142]; LIDDMVAQAMK[8.0142]; NILGGTVFR[10.0083]; SDYLNTFEFMDK[8.0142]; SEGGFIWAC[57.0215]K[8.0142]; TVEAEAAHGTVTR[10.0083]	both
tr|A0A9L0TM85|A0A9L0TM85_HORSE	Eukaryotic translation initiation factor 2 subunit 1 (Eukaryotic translation initiation factor 2 subunit alpha)	EIF2S1	0.325476	0.493235	0.3993		0.499504	0.647092	0.510335	1.30177							VVTDTDETELAR[10.0083]	eMSC
tr|A0A9L0TMM0|A0A9L0TMM0_HORSE	Keratin 34	KRT34	0.139791		0.0431511		0.0394674	0.234225	0.00350625		0.010962	0.00782399	0.0262805		0.00374521		AR[10.0083]LESEINTYR[10.0083]; DSLENTLTETEAR[10.0083]; ETM[15.9949]QFLNDR[10.0083]; LESEINTYR[10.0083]; QLVESDINGLR[10.0083]; QVVSSSEQLQSYQAEIIELR[10.0083]R[10.0083]	eMSC
tr|A0A9L0TN67|A0A9L0TN67_HORSE	Laminin subunit beta 1	LAMB1	0.498781	0.424107	0.61967	0.257313	0.576149	0.56649	0.627119			1.37423		0.111659	0.236916	0.114842	AAQNSGEAEYIEK[8.0142]; C[57.0215]GGPGC[57.0215]GGLVTVAHSAWQK[8.0142]; C[57.0215]GNTIPDDDNQVVSLSPGSR[10.0083]; C[57.0215]LAGYYGDPIIGSGDHC[57.0215]R[10.0083]PC[57.0215]PC[57.0215]PDGPDSGR[10.0083]; C[57.0215]LYHTEGEHC[57.0215]QLC[57.0215]R[10.0083]; FGYYGDALQQEC[57.0215]R[10.0083]; GIETPQC[57.0215]DQSTGQC[57.0215]IC[57.0215]VEGVEGPR[10.0083]; GNC[57.0215]FC[57.0215]YGHASEC[57.0215]APVDGFDEEVEGMVHGH…	both
tr|A0A9L0TN99|A0A9L0TN99_HORSE	Profilin	PFN1		0.59565	0.731137			0.798093									C[57.0215]YEMASHLR[10.0083]R[10.0083]	eMSC
tr|A0A9L0TNC0|A0A9L0TNC0_HORSE	Cytokine receptor like factor 1	CRLF1	0.433208	0.389968	0.383043	0.320998	0.416207	0.421685	0.53635					0.280764	0.233173	0.271434	AGIWSEWSHPTAASTPR[10.0083]; C[57.0215]NPFGIYGSK[8.0142]; C[57.0215]NPFGIYGSK[8.0142]K[8.0142]; HAYC[57.0215]SNLSFR[10.0083]; NQDER[10.0083]ILPTGR[10.0083]; QQSGDNLVC[57.0215]HAR[10.0083]; SDVLTLDILDVVTTDPPPDVHVSR[10.0083]; SER[10.0083]PGPGGGAC[57.0215]EPR[10.0083]; VGGLEDQLSVR[10.0083]; WYGQDNTC[57.0215]EEYHTVGPHSC[57.0215]HIPK[8.0142]	both
tr|A0A9L0TNZ0|A0A9L0TNZ0_HORSE	Arachidonate 12-lipoxygenase, 12S type	ALOX12		0.954364			1.08586		0.772074								EITEVGLC[57.0215]QAQDR[10.0083]; LAGDNALDMFQK[8.0142]; WVQGEGVLSLPEGTAR[10.0083]	both
tr|A0A9L0TP81|A0A9L0TP81_HORSE	Eukaryotic peptide chain release factor subunit 1	ETF1					0.320008		0.424465								LSVLGAITSVQQR[10.0083]	eMSC
tr|A0A9L0TPQ3|A0A9L0TPQ3_HORSE	Mesencephalic astrocyte derived neurotrophic factor	MANF	1.84856	2.08279	1.30092		1.69451	1.62784	3.75533					1.96071			DSQIC[57.0215]ELK[8.0142]YDK[8.0142]; DVTFSPASVEK[8.0142]ELTK[8.0142]; LC[57.0215]YYIGATDDAATK[8.0142]; QIDLSTVDLK[8.0142]	MYO
tr|A0A9L0TPV3|A0A9L0TPV3_HORSE	Collagen type I alpha 2 chain	COL1A2	0.710806	0.610324	0.690917	0.606508	0.655549	0.630179	0.655391	2.1602	2.14203	1.8374	1.5999	0.544504	0.482231	0.577133	AGETGASGPPGFAGEK[8.0142]; AQPENIPAK[8.0142]; AQPENIPAK[8.0142]NWYR[10.0083]; AVTLQGSNDVELVAEGNSR[10.0083]; DYEVDATLK[8.0142]; EGLR[10.0083]GPR[10.0083]GDQGPVGR[10.0083]; EGPVGLPGIDGR[10.0083]PGPIGPAGAR[10.0083]; EMATQLAFMR[10.0083]; EMATQLAFM[15.9949]R[10.0083]; EM[15.9949]ATQLAFMR[10.0083]; EM[15.9949]ATQLAFM[15.9949]R[10.0083]; FTYTVLVDGC[57.0215]SR[10.0083]; FTYTVLVDGC[57.0215]SR[10.0083]K[8.0…	both
tr|A0A9L0TQH4|A0A9L0TQH4_HORSE	Septin	SEPTIN7							2.89445	0.0117381							ADTLTPEEC[57.0215]QQFK[8.0142]K[8.0142]; FEDYLNAESR[10.0083]	both
tr|A0A9L0TQW9|A0A9L0TQW9_HORSE	IF rod domain-containing protein				0.06756				0.00786034		0.0099435				0.00203363		EYQEVMNAK[8.0142]; R[10.0083]YEEEVTLR[10.0083]; SR[10.0083]AEAESWYR[10.0083]; TK[8.0142]EEINELNR[10.0083]	both
tr|A0A9L0TRC2|A0A9L0TRC2_HORSE	Heterogeneous nuclear ribonucleoprotein K	HNRNPK	0.145974	0.214399	0.180773		0.237721	0.411309	0.280329	0.0542336							ALR[10.0083]TDYNASVSVPDSSGPER[10.0083]; GGDLMAYDR[10.0083]R[10.0083]; GSDFDC[57.0215]ELR[10.0083]; IDEPLEGSEDR[10.0083]; IILDLISESPIK[8.0142]; ILSISADIETIGEILK[8.0142]K[8.0142]; LFQEC[57.0215]C[57.0215]PHSTDR[10.0083]; NTDEMVELR[10.0083]; SR[10.0083]NTDEMVELR[10.0083]; TDYNASVSVPDSSGPER[10.0083]	both
tr|A0A9L0TTR1|A0A9L0TTR1_HORSE	Ras-related protein Rab-3	RAB3A								0.272479							MSESLDTADPAVTGAK[8.0142]	MYO
tr|A0A9L0TU46|A0A9L0TU46_HORSE	Retinoic acid receptor responder protein 2 (Chemerin)		1.05959	0.900752	1.16649	0.979089	0.906498	0.872282	0.918203	2.0144	10.5936		5.61682				ETSVDSATDTPFLAGTFVR[10.0083]; LDSENK[8.0142]VLGR[10.0083]; LEFK[8.0142]LQQTSC[57.0215]QK[8.0142]; VQWAFR[10.0083]ETSVDSATDTPFLAGTFVR[10.0083]	both
tr|A0A9R1SKX5|A0A9R1SKX5_HORSE	Pyruvate kinase (EC 2.7.1.40)	PKM	0.546658	0.520785	0.642653	0.192661	0.68054	0.77756	0.965885	0.14502	0.761731		0.482781	0.216248	0.460346	0.135006	AGK[8.0142]PVIC[57.0215]ATQMLESMIK[8.0142]; EK[8.0142]GPDFLVTEVENGGSLGSK[8.0142]; EK[8.0142]GPDFLVTEVENGGSLGSK[8.0142]K[8.0142]; FGVEQDVDMVFASFIR[10.0083]; GDYPLEAVR[10.0083]; GSGTAEVELK[8.0142]; GSGTAEVELK[8.0142]K[8.0142]; GVNLPGAAVDLPAVSEK[8.0142]; GVNLPGAAVDLPAVSEK[8.0142]DIQDLK[8.0142]; ITLDNAYMEK[8.0142]; ITLDNAYMEK[8.0142]C[57.0215]DEK[8.0142]; IYVDDGLISLQVK[8.0142]; LDIDSPPITAR[10.0083]; …	both
tr|A0A9R1SR95|A0A9R1SR95_HORSE	Tubulin beta chain	TUBB							4.13025	0.0478464				0.997557			ALTVPELTQQMFDSK[8.0142]; IM[15.9949]NTFSVM[15.9949]PSPK[8.0142]	MYO
tr|A0A9R1SRV1|A0A9R1SRV1_HORSE	Large ribosomal subunit protein uL23 (60S ribosomal protein L23a)	RPL23A		5.64273													EAPAPPK[8.0142]AEAK[8.0142]	MYO
tr|A0A9R8MXL0|A0A9R8MXL0_HORSE	Transforming growth factor beta 1	TGFB1					0.69145	0.181562	0.845009								AAVPDPMLLSR[10.0083]; ALDTNYC[57.0215]FR[10.0083]; AQVAGESAETEPEPEADYYAK[8.0142]; QWLSQGGAMEGFR[10.0083]	both
tr|B8K205|B8K205_HORSE	Cadherin 11	CDH11					0.373914	0.81994	0.471098					1.03402	0.449935	1.5583	AYSLK[8.0142]VEAANVHIDPK[8.0142]; VLDVNDNAPK[8.0142]	MYO
tr|E7D103|E7D103_HORSE	Actinin alpha 3	ACTN3															MLDAEDIVNTPK[8.0142]PDEK[8.0142]	MYO
tr|F6PH25|F6PH25_HORSE	Sphingomyelin phosphodiesterase 1	SMPD1					0.472886	0.4507									LATLC[57.0215]AQLSAR[10.0083]	eMSC
tr|F6PJV0|F6PJV0_HORSE	Matrix remodeling associated 5	MXRA5	0.555531	0.445437	0.547082	0.383047	0.506314	0.439479	0.511313					0.465712	0.508648	0.520507	AHILAEPEWVMQPSIDIQLNR[10.0083]; AQTVLEGSPC[57.0215]QLSC[57.0215]NVK[8.0142]; ASESPSIFWVLPDGSVLK[8.0142]; ASESPSIFWVLPDGSVLK[8.0142]APMEDQDSK[8.0142]FSILTSGWLK[8.0142]; AYEGGQLC[57.0215]AMC[57.0215]SSPK[8.0142]; C[57.0215]VASNPAGADSLAIR[10.0083]; DAGFYK[8.0142]C[57.0215]TAK[8.0142]; DSGR[10.0083]YEC[57.0215]VAANLVGSAR[10.0083]; DSK[8.0142]TTYIHVY; EAHFSWTLPNGMVLEGPQAQGR[10.0083]; GTPAPQISWIFPDGR[1…	both
tr|F6PQ46|F6PQ46_HORSE	ferroxidase (EC 1.16.3.1)	CP															EVGPTYK[8.0142]DPVC[57.0215]LSK[8.0142]	MYO
tr|F6PQW4|F6PQW4_HORSE	procollagen-proline 4-dioxygenase (EC 1.14.11.2)	P4HA2		0.106715	0.565618		0.194969	0.340464	0.724693					0.43341	0.64472	0.296259	HAAC[57.0215]PVLVGC[57.0215]K[8.0142]; QFFPTDEDEMGAAK[8.0142]; SSWLEEDDDPVVAR[10.0083]; TGVLTVASYR[10.0083]	both
tr|F6PW39|F6PW39_HORSE	Protein-glutamine gamma-glutamyltransferase K (EC 2.3.2.13) (Epidermal TGase) (Transglutaminase K) (Transglutaminase-1)	TGM1								0.162399							IYYGTEAQIGER[10.0083]	eMSC
tr|F6PWV8|F6PWV8_HORSE	Serpin H1 (Collagen-binding protein)	SERPINH1															K[8.0142]PAAAAAPGTAEK[8.0142]; K[8.0142]PAAAAAPGTAEK[8.0142]LSPK[8.0142]	MYO
tr|F6Q3R5|F6Q3R5_HORSE	Phosphoserine aminotransferase (EC 2.6.1.52)	PSAT1							2.69486								ALELNMISLK[8.0142]	MYO
tr|F6Q6A8|F6Q6A8_HORSE	Reticulocalbin 3	RCN3			1.10476	0.6163	0.939252	1.32044	1.59845								AGDGDGWVSLAELR[10.0083]; AWIAHTQQR[10.0083]	eMSC
tr|F6QD28|F6QD28_HORSE	Tubulin beta chain	TUBB3	3.5792	3.23908	3.46607		1.13079	1.30706	1.69368	0.00857948							ALTVPELTQQMFDAK[8.0142]; YLTVATVFR[10.0083]	both
tr|F6QF52|F6QF52_HORSE	protein-synthesizing GTPase (EC 3.6.5.3)	EIF2S3B	0.83913	1.10132	1.14077		0.304238	0.383436	1.50204					1.88515	1.10599		GVTIK[8.0142]PTVDDD; IVLTNPVC[57.0215]TEVGEK[8.0142]; SC[57.0215]GSSTPDEFPTDIPGTK[8.0142]; n[42.0106]AGGEAGVTLGQPHLSR[10.0083]	both
tr|F6QJ27|F6QJ27_HORSE	Isochorismatase domain-containing protein 1	ISOC1	2.88063	1.95958	2.56357		4.71676	1.60947	1.2666						4.92551	9.3419	ASAPESGLLSK[8.0142]V; GLGSTVQEIDLTGVK[8.0142]; ILGIPVIVTEQYPK[8.0142]; YFGDIISVGQR[10.0083]	both
tr|F6QJ78|F6QJ78_HORSE	Carboxypeptidase (EC 3.4.16.-)	CTSA	0.695402				0.945211	0.859344	0.896755						0.980802		HLHYWFVESQK[8.0142]DPK[8.0142]; LYQSMYSQYLK[8.0142]; TWQQVLLR[10.0083]	both
tr|F6QPD5|F6QPD5_HORSE	Serine/threonine-protein phosphatase (EC 3.1.3.16)	PPP3CB							4.93173	0.051969							LFEVGGSPANTR[10.0083]; YLFLGDYVDR[10.0083]	eMSC
tr|F6QXN5|F6QXN5_HORSE	Transgelin	TAGLN2	0.195989	0.353964	0.20967	0.526531	0.38399	0.577522	0.652484	0.723213							GASQAGMTGYGMPR[10.0083]; NFSDDQLQEGK[8.0142]; NVIGLQM[15.9949]GTNR[10.0083]; QMEQISQFLQAAER[10.0083]; TLMNLGGLAVAR[10.0083]; TLM[15.9949]NLGGLAVAR[10.0083]	both
tr|F6QXW2|F6QXW2_HORSE	Phosphatidylethanolamine-binding protein 1 (HCNPpp)	PEBP1	3.24052	3.18334	3.19988	1.19823	2.46035	2.31551	1.71113	0.349045				10.9999	7.18402	16.2173	C[57.0215]DEPILSNR[10.0083]; GNDISSGTVLSDYVGSGPPK[8.0142]; LGSPVAGTC[57.0215]YQAEWDDYVPK[8.0142]; LGSPVAGTC[57.0215]YQAEWDDYVPK[8.0142]LYEQLSGK[8.0142]; LYTLVLTDPDAPSR[10.0083]; WSGPLSLQEVDEQPQHPLQVR[10.0083]; YAGAEIDELGK[8.0142]; YAGAEIDELGK[8.0142]VLTPTQVK[8.0142]; YK[8.0142]LGSPVAGTC[57.0215]YQAEWDDYVPK[8.0142]; YVWLVYEQGGPLK[8.0142]	both
tr|F6QYS3|F6QYS3_HORSE	Extracellular matrix protein 1	ECM1	0.348468	0.303229	0.300231	0.335423	0.314871	0.31646	0.323782	3.1544	6.96543	6.44217	4.54572	0.0192631	0.0278662	0.0172379	APYPNYDR[10.0083]DILTLDLSR[10.0083]; APYPNYDR[10.0083]DILTLDLSR[10.0083]VTPNLMGHLC[57.0215]GNTR[10.0083]; AWEDTLDR[10.0083]; AWEDTLDR[10.0083]YC[57.0215]DR[10.0083]; AWEDTLDR[10.0083]YC[57.0215]DR[10.0083]EQAVK[8.0142]; C[57.0215]C[57.0215]ELPFPEQAC[57.0215]C[57.0215]AEEEK[8.0142]; C[57.0215]C[57.0215]ELPFPEQAC[57.0215]C[57.0215]AEEEK[8.0142]SAFIDELC[57.0215]GSR[10.0083]; C[57.0215]C[57.0215]ELPF…	both
tr|F6R449|F6R449_HORSE	Proteasome 26S subunit, ATPase 3	PSMC3							1.04628								LAGPQLVQMFIGDGAK[8.0142]; MSTEEIIQR[10.0083]	both
tr|F6R5V4|F6R5V4_HORSE	Carboxypeptidase vitellogenic like	CPVL			0.156031		0.168989	0.218956	0.15276						0.107479		IFESDGEVAGYVR[10.0083]; NVQVSTPQK[8.0142]GGVGQPLFLTPYVK[8.0142]; QVDDFC[57.0215]QVIVR[10.0083]	both
tr|F6R950|F6R950_HORSE	Proliferating cell nuclear antigen	PCNA			2.23624				0.890079								DLSHIGDAVVISC[57.0215]AK[8.0142]; YYLAPK[8.0142]IEDEDAS	MYO
tr|F6RHD5|F6RHD5_HORSE	Adenine phosphoribosyltransferase (EC 2.4.2.7)	APRT							0.75471								VVVVDDLLATGGTMR[10.0083]	eMSC
tr|F6RIZ2|F6RIZ2_HORSE	Insulin like growth factor binding protein 7	IGFBP7	0.816126	0.90578	0.806549	0.475912	1.1243	1.06915	0.851186					0.895323	0.960358	0.757023	AGAAAGGPGVSGVC[57.0215]VC[57.0215]K[8.0142]; DAC[57.0215]GC[57.0215]C[57.0215]PVC[57.0215]AR[10.0083]; DAC[57.0215]GC[57.0215]C[57.0215]PVC[57.0215]AR[10.0083]GEGEPC[57.0215]GGGGAGR[10.0083]; GHC[57.0215]APGMEC[57.0215]VK[8.0142]; GHC[57.0215]APGM[15.9949]EC[57.0215]VK[8.0142]; GHYGVQR[10.0083]TELLPGDR[10.0083]DNLAIQTR[10.0083]; GK[8.0142]AGAAAGGPGVSGVC[57.0215]VC[57.0215]K[8.0142]; GTC[57.0215]E…	both
tr|F6RMM1|F6RMM1_HORSE	SH3 domain-binding glutamic acid-rich-like protein 1	SH3BGRL			2.3626	2.36765	1.82096			0.461208							GDYDAFFEAR[10.0083]; VYIASSSGSTAIK[8.0142]	both
tr|F6S2F8|F6S2F8_HORSE	H1.3 linker histone, cluster member	H1-3															n[42.0106]SETAPVAPTAPAPAEK[8.0142]TPVK[8.0142]; n[42.0106]SETAPVAPTAPAPAEK[8.0142]TPVK[8.0142]K[8.0142]	MYO
tr|F6S6J4|F6S6J4_HORSE	Peroxiredoxin-1 (EC 1.11.1.24)	PRDX1	0.585162	0.605481	0.586298	0.783219	0.618933	0.561126	0.80396	0.078198	1.08724	5.03501	2.82436	0.231965	0.396515	0.257821	ATAVMPDGQFK[8.0142]; ATAVMPDGQFK[8.0142]DISLADYK[8.0142]; ATAVMPDGQFK[8.0142]DISLADYK[8.0142]GK[8.0142]; ATAVM[15.9949]PDGQFK[8.0142]; GLFIIDDK[8.0142]GILR[10.0083]; LVQAFQFTDK[8.0142]; QGGLGPMNIPLVSDPK[8.0142]; QITVNDLPVGR[10.0083]; TIAQDYGVLK[8.0142]	both
tr|F6S9R7|F6S9R7_HORSE	Annexin	ANXA4	0.155464	0.162045	0.146162			0.229882	0.21544						1.11829	2.76345	AEIDMLDIR[10.0083]; GLGTDDDTLIR[10.0083]; GLGTDEDAIISVLAYR[10.0083]; INQTYQLEYGR[10.0083]	eMSC
tr|F6SQN2|F6SQN2_HORSE	HHIP like 1	HHIPL1							0.19408								ALPILLDDVR[10.0083]	eMSC
tr|F6SRP7|F6SRP7_HORSE	Adenylyl cyclase-associated protein	CAP1	0.894222	0.784973	0.786006	2.25761	1.30513	0.985008	0.885616					0.414652	0.427753	0.579642	C[57.0215]VNTTLQIK[8.0142]; EMNDAAMFYTNR[10.0083]; ISK[8.0142]EIGGDVQK[8.0142]; K[8.0142]EPPLLELEGK[8.0142]; NSLDC[57.0215]EIVSAK[8.0142]; SALFAQINQGESITHALK[8.0142]; TDGC[57.0215]HVYLSK[8.0142]; VENQENVSNLVIDDTELK[8.0142]; VENQENVSNLVIDDTELK[8.0142]QVAYIYK[8.0142]; VPTISINK[8.0142]TDGC[57.0215]HVYLSK[8.0142]; n[42.0106]ADMQNLVER[10.0083]; n[42.0106]ADMQNLVER[10.0083]LER[10.0083]	both
tr|F6SS69|F6SS69_HORSE	Alpha-L-fucosidase (EC 3.2.1.51)	FUCA1					0.295897	0.205369	0.160091								DGLIVPIFQER[10.0083]; DLVGELGAAIR[10.0083]; TMPELYDLVNR[10.0083]	eMSC
tr|F6T0P6|F6T0P6_HORSE	Vitamin D-binding protein (Gc-globulin) (Group-specific component)	GC					0.00785902	0.0118858	0.0109175		0.00451096		0.00556335		0.106929		GQELC[57.0215]ADYSENTFTEYK[8.0142]; LC[57.0215]SQYAAYGK[8.0142]; LC[57.0215]SQYAAYGK[8.0142]EK[8.0142]	MYO
tr|F6T1A4|F6T1A4_HORSE	Large ribosomal subunit protein uL11 (60S ribosomal protein L12)		6.45326	2.91994	17.64		2.47871	3.92632	2.78576					42.3268		47.9616	C[57.0215]TGGEVGATSALAPK[8.0142]; QAQIEVVPSASALIIK[8.0142]	MYO
tr|F6T4X6|F6T4X6_HORSE	Inositol-1-monophosphatase (EC 3.1.3.25)	IMPA1	4.27103	2.81591	1.51401		0.834369	1.46665	0.940105					0.985081	0.831389	0.81615	EIQILPFQR[10.0083]DDED; SLLVTELGSSR[10.0083]; SSPADLVTATDQK[8.0142]VEK[8.0142]	both
tr|F6T5Q6|F6T5Q6_HORSE	Serine-threonine kinase receptor-associated protein	STRAP							0.409564								FSPDGELYASGSEDGTLR[10.0083]	eMSC
tr|F6TAZ0|F6TAZ0_HORSE	Glutamine synthetase (EC 6.3.1.2)	GLUL								0.0108895							YIEEAIEK[8.0142]	MYO
tr|F6TCI4|F6TCI4_HORSE	Proteasome subunit alpha type	PSMA2	2.55978	2.78597	2.92072		1.35732	1.49394	1.24721								GYSFSLTTFSPSGK[8.0142]; GYSFSLTTFSPSGK[8.0142]LVQIEYALAAVAAGAPSVGIK[8.0142]; HIGLVYSGMGPDYR[10.0083]; LTPTEVK[8.0142]DYLAAIA	both
tr|F6TH64|F6TH64_HORSE	Spectrin beta chain	SPTBN1	0.43082	0.620246	0.362832		0.618192	0.711939	0.640401	0.0203587					0.161046		ALVADGHPENER[10.0083]; AQETPSAQMEGFLNR[10.0083]; DQNTVETLQR[10.0083]; ETWLSENQR[10.0083]; EVDDLEQWIAER[10.0083]; HQILEQAVEDYAETVHQLSK[8.0142]; LTTLELLEVR[10.0083]; LVSQDNFGFDLPAVEAATK[8.0142]; MWEVLESTTQTK[8.0142]; SQNIVTDSSSLSAEAIR[10.0083]; TAGYPNVNIHNFTTSWR[10.0083]; TALPPQSAATLPAR[10.0083]	both
tr|F6TYW4|F6TYW4_HORSE	Malate dehydrogenase (EC 1.1.1.37)	MDH2		1.5628	0.779546		1.11797	0.343471	0.674425					1.029	0.773922	0.514008	AGAGSATLSMAYAGAR[10.0083]; GC[57.0215]DVVVIPAGVPR[10.0083]; IQEAGTEVVK[8.0142]AK[8.0142]; LTLYDIAHTPGVAADLSHIETR[10.0083]; SQETDC[57.0215]PYFSTPLLLGK[8.0142]; SQETDC[57.0215]PYFSTPLLLGK[8.0142]K[8.0142]; TIIPVISQC[57.0215]TPK[8.0142]; VDFPQDQLTTLIGR[10.0083]	both
tr|F6TZS9|F6TZS9_HORSE	Triosephosphate isomerase (EC 5.3.1.1)	TPI1	1.04064	0.885861	1.0497	0.858407	1.17902	1.04439	1.18294	0.132901	0.390565	4.91598	0.429801	1.0892	1.29325	1.19609	DC[57.0215]GATWVVLGHSER[10.0083]; ELASQPDVDGFLVGGASLK[8.0142]PEFVDIINAK[8.0142]; ELASQPDVDGFLVGGASLK[8.0142]PEFVDIINAK[8.0142]Q; HVFGESDELIGQK[8.0142]; IAVAAQNC[57.0215]YK[8.0142]; IIYGGSVTGATC[57.0215]K[8.0142]; K[8.0142]FFVGGNWK[8.0142]; SLGELISTLNAAK[8.0142]; SNVSDAVAQSTR[10.0083]; TATPQQAQEVHEK[8.0142]; VAHALAEGLGVIAC[57.0215]IGEK[8.0142]; VANGAFTGEISPGMIK[8.0142]; VIADNVK[8.0142]DWNK[8.0142]…	both
tr|F6U187|F6U187_HORSE	ATP synthase subunit beta (EC 7.1.2.2)	ATP5F1B					0.0407159	0.106868	0.154112	0.000908045							AHGGYSVFAGVGER[10.0083]; AIAELGIYPAVDPLDSTSR[10.0083]; FTQAGSEVSALLGR[10.0083]; TIAMDGTEGLVR[10.0083]	eMSC
tr|F6U909|F6U909_HORSE	C-X-C motif chemokine	CXCL8	0.559269	0.723568	0.670661	0.723764	0.852016	0.0765048	0.715624						22.1595		C[57.0215]QC[57.0215]IK[8.0142]THSK[8.0142]PFNPK[8.0142]; ITAELR[10.0083]C[57.0215]QC[57.0215]IK[8.0142]; LVNGAEVC[57.0215]LNPHTK[8.0142]; VIESGPHC[57.0215]ENSEIIVK[8.0142]; WVQIIVQAFLK[8.0142]	both
tr|F6UCB3|F6UCB3_HORSE	60S ribosomal protein L7a	RPL7A	2.08426	2.10595	3.95987		1.587		2.37128						32.8102		AGVNTVTTLVENK[8.0142]; HWGGNVLGPK[8.0142]; NFGIGQDIQPK[8.0142]	MYO
tr|F6UCN5|F6UCN5_HORSE	Uridine phosphorylase (EC 2.4.2.3)	UPP1							0.326978								IGTSGGIGLEPGSVVITR[10.0083]; YVASELGLDR[10.0083]; n[42.0106]ASSVAETK[8.0142]ELENHSDC[57.0215]C[57.0215]VK[8.0142]	both
tr|F6UCU8|F6UCU8_HORSE	Lamin B1	LMNB1							0.383566								ALYETELADAR[10.0083]R[10.0083]	eMSC
tr|F6UF75|F6UF75_HORSE	Protein S100 (S100 calcium-binding protein)	S100A4				2.36303	2.32516		2.63511								ALDVMVSTFHK[8.0142]	MYO
tr|F6UG31|F6UG31_HORSE	Matrix remodeling-associated protein 8	MXRA8	0.319342	0.192566	0.325499	0.103244	0.21453	0.256132	0.302011								GAPALLTC[57.0215]VNR[10.0083]; LLDLYASGER[10.0083]; LLDLYASGER[10.0083]R[10.0083]; LVDMYSAGEQR[10.0083]; LVDMYSAGEQR[10.0083]VYETR[10.0083]	eMSC
tr|F6UJ33|F6UJ33_HORSE	Profilin	PFN1	1.54318	1.53312	1.54659	1.1151	1.66324	1.28956	1.78774	0.318733			0.830739	3.15619	4.03902	3.80454	C[57.0215]SVIR[10.0083]DSLLQDGEFTMDLR[10.0083]; DSLLQDGEFTMDLR[10.0083]; DSLLQDGEFTM[15.9949]DLR[10.0083]; DSPSVWAAVPGK[8.0142]; EGVHGGMINK[8.0142]K[8.0142]; SSFFVNGLTLGGQK[8.0142]; STGGAPTFNITVTM[15.9949]TAK[8.0142]; TFVNITPAEVGVLVGK[8.0142]; TFVNITPAEVGVLVGK[8.0142]DR[10.0083]; TLVLLMGK[8.0142]EGVHGGMINK[8.0142]; TLVLLMGK[8.0142]EGVHGGMINK[8.0142]K[8.0142]	both
tr|F6UJX6|F6UJX6_HORSE	protein-lysine 6-oxidase (EC 1.4.3.13)	LOXL1	0.366399	0.338814	0.381284	0.23431	0.444951	0.405373	0.399332					0.0589325		0.0874753	C[57.0215]LASTAYAPEATDYDVR[10.0083]; GLPDLVPDPNYVQASTYVQR[10.0083]; NQGTADFLPNR[10.0083]PR[10.0083]; YIVLESDFTNNVVR[10.0083]; YVSATNC[57.0215]K[8.0142]IVQS	both
tr|F6UJZ8|F6UJZ8_HORSE	Prolylcarboxypeptidase	PRCP	0.668905	0.688489	0.738516	0.707269	0.796485	0.827666	0.752121	3.75113	5.26846		3.84507		0.178291		ALSNLHLSTR[10.0083]; ANNAFDPTSVLLAR[10.0083]; LTSR[10.0083]PAIDIK[8.0142]; VDHFGFNTDK[8.0142]; VDHFGFNTDK[8.0142]TFK[8.0142]; YLIADK[8.0142]HWK[8.0142]; YSIHYIQQK[8.0142]; YYGESLPFGANSFK[8.0142]	both
tr|F6UMQ4|F6UMQ4_HORSE	Transforming growth factor-beta-induced protein ig-h3	TGFBI	0.860537	0.795812	0.8922	0.912937	0.878195	0.884057	0.907841	0.292849	1.59393	3.17159	1.22883	1.17	1.09525	0.974987	EGVYTVFAPTDEAFQALPPGELNK[8.0142]; FSMLVAAIQSAGLTETLNR[10.0083]; GC[57.0215]PAALPLSNLYETLGVVGSTTTQLYTDR[10.0083]TEK[8.0142]; GDELADSALEIFK[8.0142]; GDELADSALEIFK[8.0142]QASAFSR[10.0083]; GR[10.0083]YGTLFTMDR[10.0083]; LK[8.0142]SLQGDK[8.0142]LEVSSK[8.0142]; LLGNAK[8.0142]ELANILK[8.0142]; LTLLAPLNSVFK[8.0142]; LTLLAPLNSVFK[8.0142]DGTPR[10.0083]; NLLLNHIIK[8.0142]DQLASK[8.0142]; NSLC[57.0215]IENSC[5…	both
tr|F6UNF7|F6UNF7_HORSE	Pappalysin 1	PAPPA	0.937055	0.827486	0.957226	0.851284	0.911963	0.887699	0.946434					0.760566	0.947425	0.701765	AFC[57.0215]NYDGGDC[57.0215]C[57.0215]ASTVK[8.0142]; AFC[57.0215]NYDGGDC[57.0215]C[57.0215]ASTVK[8.0142]TK[8.0142]; ALYFSGR[10.0083]GEQLR[10.0083]; AYLDVNELK[8.0142]; C[57.0215]YFHDGDGVC[57.0215]EEFEQK[8.0142]; EAEGHPDVEQPC[57.0215]K[8.0142]; ELGSAC[57.0215]DLC[57.0215]LEGR[10.0083]; FNFDGGEC[57.0215]C[57.0215]DPEITDVTK[8.0142]; FTDMDLNLGSVYQYR[10.0083]; FTDM[15.9949]DLNLGSVYQYR[10.0083]; GC[57.0…	both
tr|F6UPZ6|F6UPZ6_HORSE	RAB6A, member RAS onco family	RAB6A							0.490781	0.12573							ELNVMFIETSAK[8.0142]; LQIWDTAGQER[10.0083]; QVSIEEGER[10.0083]	both
tr|F6UQI3|F6UQI3_HORSE	26S proteasome non-ATPase regulatory subunit 2	PSMD2			2.72664			0.598847	0.86771						0.821392		LVGSQEELASWGHEYVR[10.0083]; VGQAVDVVGQAGK[8.0142]PK[8.0142]	both
tr|F6UV33|F6UV33_HORSE	IF rod domain-containing protein	KRT89					0.0439519	0.0384333	0.0716212				0.00733014		0.005162		FAAFIDK[8.0142]VR[10.0083]; LAGLEEALQK[8.0142]; SR[10.0083]AEAESWYQTK[8.0142]	both
tr|F6UX29|F6UX29_HORSE	procollagen-proline 3-dioxygenase (EC 1.14.11.7)	P3H1	0.390947	0.399465	1.02152		0.293837	0.0380913	0.353382								AVGFSSGTENPHGVK[8.0142]; TVTAEVQPQC[57.0215]GR[10.0083]; VVMDGVISDDEC[57.0215]R[10.0083]ELQR[10.0083]	both
tr|F6V7B1|F6V7B1_HORSE	Tissue factor pathway inhibitor	TFPI2			0.254478	0.170314	0.290368	0.348979	0.351791								AC[57.0215]EAFTYTGC[57.0215]GGNDNNFVNR[10.0083]; AR[10.0083]IPSYYYDR[10.0083]; AR[10.0083]IPSYYYDR[10.0083]YTQSC[57.0215]R[10.0083]; IPSYYYDR[10.0083]; IPSYYYDR[10.0083]YTQSC[57.0215]R[10.0083]	eMSC
tr|F6V7X6|F6V7X6_HORSE	Ras homolog family member B	RHOB								0.154922							IQAYDYLEC[57.0215]SAK[8.0142]; LVVVGDGAC[57.0215]GK[8.0142]	MYO
tr|F6V812|F6V812_HORSE	ATPase H+ transporting V0 subunit a1	ATP6V0A1					0.172712		0.213176								ALAAESGLDTYR[10.0083]	eMSC
tr|F6VB94|F6VB94_HORSE	Transforming growth factor-beta-induced protein ig-h3	TGFBI	0.652018	0.390722													AAQSSVK[8.0142]LAPVYQR[10.0083]	both
tr|F6VDK7|F6VDK7_HORSE	Keratin 33B	KRT33B							0.0151547				0.00542472				TK[8.0142]YETELGLR[10.0083]	both
tr|F6VE62|F6VE62_HORSE	Beta-hexosaminidase (EC 3.2.1.52)	HEXB	0.214193	0.153519	0.259532		0.613259	0.256609	1.11519						0.594262		GSYSLSHVYTPNDVR[10.0083]; GVAAEPLFTGYC[57.0215]NHEDR[10.0083]V; LQPGVVVQVWK[8.0142]; R[10.0083]GVAAEPLFTGYC[57.0215]NHEDR[10.0083]V; VIPEFDTPGHAQSWGK[8.0142]; YYDYIFGFYK[8.0142]; YYNVEPLDFDGTSK[8.0142]	both
tr|F6VEV4|F6VEV4_HORSE	receptor protein-tyrosine kinase (EC 2.7.10.1)	AXL					0.458996	0.582777	0.506398								APLQGTLLGYR[10.0083]; C[57.0215]ELQVQGEPPEVTWLR[10.0083]	eMSC
tr|F6VIG9|F6VIG9_HORSE	S-adenosyl-L-homocysteine hydrolase NAD binding domain-containing protein		0.195758	0.225934	0.356849		0.546941	0.60854	1.01997					0.0755159	0.171446		AIDIAENEMPGLMR[10.0083]; MMASGILK[8.0142]VPAINVNDSVTK[8.0142]; VADISLASWGR[10.0083]; VAVVAGYGDVGK[8.0142]; VPAINVNDSVTK[8.0142]; WLNENAVEK[8.0142]	both
tr|F6VJI9|F6VJI9_HORSE	Multifunctional fusion protein [Includes: Synaptosomal-associated protein 25 (SNAP-25); Synaptosomal-associated protein]	SNAP25								0.103504							EQMAISGGFIR[10.0083]; EQM[15.9949]AISGGFIR[10.0083]; TLVM[15.9949]LDEQGEQLER[10.0083]	eMSC
tr|F6VS25|F6VS25_HORSE	Protein SEC13 homolog	SEC13	0.307901	0.337351	0.266017		0.427124	0.505834	0.960198					0.257007	0.506105		DVAWAPSIGLPTSTIASC[57.0215]SQDGR[10.0083]; ESVDGQWVC[57.0215]ISDVNK[8.0142]; FASGGC[57.0215]DNLVK[8.0142]; VFIWTC[57.0215]DDASGNTWSPK[8.0142]; n[42.0106]VSVINTVDTSHEDMIHDAQMDYYGTR[10.0083]	both
tr|F6VX41|F6VX41_HORSE	Large ribosomal subunit protein uL4 (60S ribosomal protein L4)	RPL4		0.753561	0.578285		0.297439	0.373184	5.49332					0.218085	0.928161	0.319947	NIPGITLLNVSK[8.0142]; SGQGAFGNMC[57.0215]R[10.0083]; SNYNLPMHK[8.0142]; YAIC[57.0215]SALAASALPALVMSK[8.0142]	both
tr|F6VZY5|F6VZY5_HORSE	Vasodilator stimulated phosphoprotein	VASP	0.215472		0.119354			0.312471	0.229923								WLPAGTGPQAFSR[10.0083]; n[42.0106]SETVIC[57.0215]SSR[10.0083]	eMSC
tr|F6W039|F6W039_HORSE	Rho GDP-dissociation inhibitor 1 (Rho-GDI alpha)	ARHGDIA	0.629308	0.808458	0.81213	0.897872	1.00512	1.10801	0.960178	0.317041			10.1177	0.872325	0.783921	0.610856	AEEYEFLTPMEEAPK[8.0142]; AEEYEFLTPM[15.9949]EEAPK[8.0142]; LTLVC[57.0215]STAPGPLELDLTGDLESFK[8.0142]K[8.0142]; TDYMVGSYGPR[10.0083]; VAVSTDPNVPNVVVTR[10.0083]	both
tr|F6W0M1|F6W0M1_HORSE	ADAM metallopeptidase with thrombospondin type 1 motif 7	ADAMTS7	0.296273	0.20257	0.234032	0.214764	0.507155	0.429552	0.454254					0.164183	0.144806		AAPAFYELQYR[10.0083]; AC[57.0215]PAGR[10.0083]PSFR[10.0083]; AFIMSPQLLYDAAPLTWSR[10.0083]; APAC[57.0215]HLLGEVQDPELEGGLAAVSAC[57.0215]DGLK[8.0142]; DLC[57.0215]AAMNQPC[57.0215]ETLGLSHVAGMC[57.0215]QPHR[10.0083]; EADGHGQVQLPEFSWHYGPWTK[8.0142]; GDAHPLHHDTAILLTR[10.0083]; GVFQLSDEHYFIEPLDGVPAQPGR[10.0083]; LR[10.0083]DAVVDGTPC[57.0215]HQGQASR[10.0083]; LVLLEDEEK[8.0142]DLK[8.0142]; NVGC[57.0215]DLE…	both
tr|F6W2I4|F6W2I4_HORSE	Proteasome subunit beta	PSMB6			0.750171		0.969348	1.26377	1.0363								LAAIAESGVER[10.0083]; QVLLGDQIPK[8.0142]; SGSAADTQAVADAVTYQLGFHSIELNEPPLVHTAASLFK[8.0142]; TTTGSYIANR[10.0083]	both
tr|F6W354|F6W354_HORSE	Actin related protein 3	ACTR3	11.2149	0.567581	1.18882		1.02891	1.22177	1.01491	10.3376			1.25073	0.6842	1.23153	0.629034	DYEEIGPSIC[57.0215]R[10.0083]; EFNK[8.0142]YDTDGTK[8.0142]WIK[8.0142]; EFSIDVGYER[10.0083]; FMEQVIFK[8.0142]; GVDDLDFFIGDEAIEK[8.0142]PTYATK[8.0142]; HGIVEDWDLMER[10.0083]; NIVLSGGSTMFR[10.0083]; NIVLSGGSTMFR[10.0083]DFGR[10.0083]; QYTGINAISK[8.0142]K[8.0142]; TLTGTVIDSGDGVTHVIPVAEGYVIGSC[57.0215]IK[8.0142]; YSYVC[57.0215]PDLVK[8.0142]	both
tr|F6W6E8|F6W6E8_HORSE	Latent transforming growth factor beta binding protein 1	LTBP1	1.30043	1.2166	1.35172	0.758652	1.52599	1.21484	1.22345					4.57414	2.98337	4.80938	ALGTHVVHSTHTLPLTMTSQQGVK[8.0142]; ALPGLSK[8.0142]QEDC[57.0215]C[57.0215]GTVGTSWGFNK[8.0142]; C[57.0215]FQETIGSQC[57.0215]GK[8.0142]; C[57.0215]VDIDEC[57.0215]TQVQHLC[57.0215]SQGR[10.0083]; DK[8.0142]C[57.0215]QC[57.0215]PPNFTGK[8.0142]; EAQPGQSQVSYQGLPVQK[8.0142]; EIC[57.0215]PGGMGYTVSGVHR[10.0083]; IK[8.0142]VVFTPSIC[57.0215]K[8.0142]; LC[57.0215]QIPVHGASVPK[8.0142]; LYQHSQQSGK[8.0142]; MTC[57.0…	both
tr|F6W6H2|F6W6H2_HORSE	Neurofilament light polypeptide (Neurofilament triplet L protein)	NEFL								0.0148923							QNADISAMQDTINK[8.0142]; YEEEVLSR[10.0083]	both
tr|F6W787|F6W787_HORSE	Annexin	ANXA6	0.251151		0.157565		0.215095	0.623711	0.683876	0.331279							DAFVAIVQSVK[8.0142]; EFIEK[8.0142]YDK[8.0142]; GLGTDESTIIDIITHR[10.0083]; LILGLMMPPAHYDAK[8.0142]; SEIDLLNIR[10.0083]; SEIDLLNIR[10.0083]R[10.0083]; SELDMLDIR[10.0083]; SLEDALSSDTSGHFR[10.0083]R[10.0083]	both
tr|F6W9B1|F6W9B1_HORSE	ST13 Hsp70 interacting protein	ST13					3.78004		2.06068								AIEINPDSAQPYK[8.0142]; VAAIDALNDGELQK[8.0142]	MYO
tr|F6WDY8|F6WDY8_HORSE	Glucosylceramidase (EC 3.2.1.45)	GBA1					0.318246		1.31728								GFGGAMTDAAALNILALSPAAR[10.0083]; NFVDSPIIVDIAK[8.0142]; SYFSEEGIEYNIIR[10.0083]; TGTGLLLTLQPDQK[8.0142]; VPMASC[57.0215]DFSIR[10.0083]	both
tr|F6WIB0|F6WIB0_HORSE	vitamin-K-epoxide reductase (warfarin-sensitive) (EC 1.17.4.4)	PRSS53															EGPQAGAPSQWPWDAR[10.0083]LIHQGK[8.0142]	both
tr|F6WM79|F6WM79_HORSE	Actin-related protein 2	ACTR2			0.998502		3.40846	0.146595	1.82897						2.93745		C[57.0215]GYAGSNFPEHIFPALVGR[10.0083]PIIR[10.0083]; GYAFNHSADFETVR[10.0083]; ILLTEPPMNPTK[8.0142]; LC[57.0215]YVGYNIEQEQK[8.0142]; SMLEVNYPMENGIVR[10.0083]; VLK[8.0142]GDVEK[8.0142]LSK[8.0142]; VVVC[57.0215]DNGTGFVK[8.0142]	both
tr|F6WMT7|F6WMT7_HORSE	Keratin 71	KRT71							0.027077								FLEQQNQVLETK[8.0142]	MYO
tr|F6WNQ7|F6WNQ7_HORSE	Vasorin	VASN	0.629009	0.508289	0.476578	0.449751	0.413394	0.445376	0.447717				0.712754		0.0114321		ALPPLHLPR[10.0083]; HLDEGLFGR[10.0083]; LLLLDLSHNSLPALEPGALDTANVEALR[10.0083]; NPFNC[57.0215]VC[57.0215]PLSWFGPWVR[10.0083]; VALISSEETR[10.0083]; YLQGSAVQLR[10.0083]	eMSC
tr|F6WQ61|F6WQ61_HORSE	G protein subunit beta 2	GNB2								0.0159445							AC[57.0215]GDSTLTQITAGLDPVGR[10.0083]	eMSC
tr|F6WZ69|F6WZ69_HORSE	Procollagen C-endopeptidase enhancer	PCOLCE	0.641761	0.835081	0.687792	0.550639	0.551719	0.552969	0.69671		1.30858		1.83845	0.926379	0.823778	1.51318	ASPEAK[8.0142]ATLVGPDALGVPC[57.0215]PK[8.0142]; ATLVGPDALGVPC[57.0215]PK[8.0142]; ATSGTEHQFC[57.0215]GGR[10.0083]; FC[57.0215]GTFR[10.0083]PAPLVAPGNQVTLR[10.0083]; FDLESDTYC[57.0215]R[10.0083]; GASYLLMGQVEENR[10.0083]; GFLLWYSGR[10.0083]; MTADEGTGGR[10.0083]GFLLWYSGR[10.0083]; TGGLDLPSPPTDTPLK[8.0142]; TGTLQSNFC[57.0215]ASNLVVTATVK[8.0142]; VFDLELHPAC[57.0215]R[10.0083]; VFDLELHPAC[57.0215]R[10.0…	both
tr|F6WZW6|F6WZW6_HORSE	Proteasome subunit alpha type	PSMA1	1.74596	2.23624	1.48983		0.500324	1.23095	1.01373	0.0782254				0.891237	0.883593	0.580356	ETLPAEQDLTTK[8.0142]; FVFDR[10.0083]PLPVSR[10.0083]; HMSEFMEC[57.0215]NLDELVK[8.0142]; IHQIEYAMEAVK[8.0142]; IHQIEYAMEAVK[8.0142]QGSATVGLK[8.0142]; IHQIEYAM[15.9949]EAVK[8.0142]; NQYDNDVTVWSPQGR[10.0083]; TQPAQPADEPAEK[8.0142]ADEPMEH	both
tr|F6X0K3|F6X0K3_HORSE	CCN family member 2 (Cellular communication network factor 2) (Connective tissue growth factor)	CCN2 CTGF			0.201302	0.100177	0.106238		0.148101					1.93129	0.183668		ANC[57.0215]LVQTTEWSAC[57.0215]SK[8.0142]; C[57.0215]PAGVSLVLDGC[57.0215]GC[57.0215]C[57.0215]R[10.0083]; DGAPC[57.0215]VFGGTVYR[10.0083]; LPSPDC[57.0215]PFPR[10.0083]; TTTLPVEFK[8.0142]C[57.0215]PDGEVMK[8.0142]K[8.0142]; YQC[57.0215]TC[57.0215]LDGAVGC[57.0215]VPLC[57.0215]SMDVR[10.0083]	both
tr|F6X2E1|F6X2E1_HORSE	Peptidyl-prolyl cis-trans isomerase B (EC 5.2.1.8) (Cyclophilin B) (Rotamase B) (S-cyclophilin)	PPIB	2.1244	1.44365	1.6524	1.53882	1.58774	1.67224	1.1332						41.5448		DTNGSQFFITTVK[8.0142]; HYGPGWVSMANAGK[8.0142]; TVDNFVALATGEK[8.0142]; TVDNFVALATGEK[8.0142]GFGYK[8.0142]DSK[8.0142]	MYO
tr|F6X485|F6X485_HORSE	Myosin-9 (Myosin heavy chain 9) (Myosin heavy chain, non-muscle IIa) (Non-muscle myosin heavy chain IIa)	MYH9	0.720046	0.759955	0.87693	0.612026	0.760875	0.767078	0.988391	0.457502	1.04136	0.697832	0.162331	1.07074	1.0721	0.9699	ADFC[57.0215]IIHYAGK[8.0142]; ALEEAMEQK[8.0142]AELER[10.0083]; ALELDSNLYR[10.0083]; ALEQQVEEMK[8.0142]TQLEELEDELQATEDAK[8.0142]; ANLQIDQINTDLNLER[10.0083]; C[57.0215]IIPNHEK[8.0142]K[8.0142]; DFSALESQLQDTQELLQEENR[10.0083]; EEILAQAK[8.0142]ENEK[8.0142]; ELEDATETADAMNR[10.0083]; ELEDATETADAM[15.9949]NR[10.0083]; ELESQISELQEDLESER[10.0083]; ELESQISELQEDLESER[10.0083]ASR[10.0083]; EMEAELEDEK[8.0142]…	both
tr|F6X6A6|F6X6A6_HORSE	Peptidyl-prolyl cis-trans isomerase (PPIase) (EC 5.2.1.8)	PPIA	0.656513	0.623614	0.81265	0.620552	0.55913	0.664095	0.90931	0.0268004				0.736327	0.635741	0.544006	ALSTGEK[8.0142]GFGYK[8.0142]; EGMNIVEAMER[10.0083]; EGM[15.9949]NIVEAM[15.9949]ER[10.0083]; FDDENFILK[8.0142]; HTGPGILSMANAGPNTNGSQFFIC[57.0215]TAK[8.0142]; HTGPGILSM[15.9949]ANAGPNTNGSQFFIC[57.0215]TAK[8.0142]; IIPGFMC[57.0215]QGGDFTR[10.0083]; IIPGFM[15.9949]C[57.0215]QGGDFTR[10.0083]; K[8.0142]ITIADC[57.0215]GQI; SIYGEK[8.0142]FDDENFILK[8.0142]; TEWLDGK[8.0142]HVVFGK[8.0142]; TSK[8.0142]K[8.01…	both
tr|F6X7G5|F6X7G5_HORSE	Heteroous nuclear ribonucleoprotein F	HNRNPF							4.66248								ITGEAFVQFASQELAEK[8.0142]; n[42.0106]MLGPEGGEGFVVK[8.0142]	MYO
tr|F6XA04|F6XA04_HORSE	Tyrosine 3-monooxygenase/tryptophan 5-monooxygenase activation protein epsilon	YWHAE	2.53208	4.59635	4.75992	1.08187		5.76651	2.06495	0.048164				5.39853	19.3022	11.4892	EAAENSLVAYK[8.0142]; YLAEFATGNDR[10.0083]	both
tr|F6XC16|F6XC16_HORSE	Vesicle amine transport 1	VAT1	1.15858	2.56327	1.91343		1.24045	0.96172	1.17152					0.793098	1.09142		AC[57.0215]GLNFADLMAR[10.0083]; C[57.0215]LVLTGFGGYDK[8.0142]VK[8.0142]; GVDIVMDPLGGSDTAK[8.0142]; GVDIVMDPLGGSDTAK[8.0142]GYNLLK[8.0142]PMGK[8.0142]; TVENVTVFGTASASK[8.0142]HEVLK[8.0142]	both
tr|F6XCC6|F6XCC6_HORSE	Protein phosphatase, Mg2+/Mn2+ dependent 1F	PPM1F					0.406385		0.577111								LLQADLSEFR[10.0083]; QQGSGLHVAEELVAAAR[10.0083]	eMSC
tr|F6XE64|F6XE64_HORSE	Eukaryotic translation initiation factor 3 subunit A (eIF3a) (Eukaryotic translation initiation factor 3 subunit 10) (eIF-3-theta)	EIF3A EIF3S10			0.265138		0.244543	2.24665	0.840882						0.288669		GLDEDR[10.0083]GSWR[10.0083]; LEEIPLIK[8.0142]; NQLTAMSSVLAK[8.0142]; R[10.0083]GPAEESSSWR[10.0083]DSSR[10.0083]	both
tr|F6XEW8|F6XEW8_HORSE	RNA binding motif protein 8A	RBM8A			0.0887554		0.216282	0.187219	0.151509								MR[10.0083]EDYDSVEQDGDEPGPQR[10.0083]	eMSC
tr|F6XHQ3|F6XHQ3_HORSE	Serpin family B member 2	SERPINB2	0.840862	0.664359	0.833639		0.775422	0.758521	0.700089	12.2312	3.37871	1.30816	0.651126	0.180508	0.769915	0.528734	EK[8.0142]LNIGYIGDLK[8.0142]; INSWVETQTK[8.0142]; K[8.0142]INSWVETQTK[8.0142]; LEEHYELK[8.0142]; LLPQGSVDGDTR[10.0083]; LNIGYIGDLK[8.0142]; MGMDDAFNEGQANFSGMSER[10.0083]; MVLVNAVYFK[8.0142]; SLISAINTSTGEC[57.0215]LLESASK[8.0142]; SLISAINTSTGEC[57.0215]LLESASK[8.0142]LFGEK[8.0142]; TGHGGPQFVADQPFLFFIMHK[8.0142]	both
tr|F6XLG0|F6XLG0_HORSE	Purine nucleoside phosphorylase (EC 2.4.2.1) (Inosine-guanosine phosphorylase)	LOC100072592															n[42.0106]ATQFTYEDYQTTAQWLLSHTK[8.0142]	MYO
tr|F6XLM5|F6XLM5_HORSE	Ribosomal protein S14	RPS14								0.153167							IEDVTPIPSDSTR[10.0083]	eMSC
tr|F6XRJ3|F6XRJ3_HORSE	DnaJ homolog subfamily C member 3	DNAJC3					10.9655		4.38805								LK[8.0142]NDNTEAFYK[8.0142]	MYO
tr|F6XUJ2|F6XUJ2_HORSE	ATP synthase subunit alpha	ATP5F1A							0.168762	0.00636841							EAYPGDVFYLHSR[10.0083]; TGAIVDVPVGEELLGR[10.0083]; VVDALGNAIDGK[8.0142]	both
tr|F6Y4K8|F6Y4K8_HORSE	Spondin 2	SPON2	0.519409	0.421155	0.530576	0.178548	0.426196	0.505498	0.48389		10.653	15.4288	6.87281				AFVPPAPDLVDR[10.0083]; HSLVSFVVR[10.0083]; LQSVHEVFSAPAVPSGTGQTSTELEAHSR[10.0083]; YIR[10.0083]VQPANHGTPC[57.0215]PELEEEAEC[57.0215]VPDNC[57.0215]V	eMSC
tr|F6Y7V5|F6Y7V5_HORSE	Histone H3	H3C12 H3C10			0.163982	0.174553	0.223234	0.21834	0.216471	0.0935627				0.401115			EIAQDFK[8.0142]TDLR[10.0083]; FQSSAVMALQEAC[57.0215]EAYLVGLFEDTNLC[57.0215]AIHAK[8.0142]; YR[10.0083]PGTVALR[10.0083]	both
tr|F6YBQ6|F6YBQ6_HORSE	Large ribosomal subunit protein eL30 (60S ribosomal protein L30)	RPL30	0.21692	0.35077	0.220523	0.131349	0.400589	0.188697	0.161198	0.31171							VC[57.0215]TLAIIDPGDSDIIR[10.0083]	eMSC
tr|F6YCN2|F6YCN2_HORSE	Fibulin 2	FBLN2	0.313741	0.284609	0.290339	0.414654	0.380429	0.411494	0.439675	3.72352	13.5482		12.2996	0.106329	0.160533	0.103851	AC[57.0215]IDVNEC[57.0215]WTSPGR[10.0083]; AGFQR[10.0083]DAFGR[10.0083]; ALTC[57.0215]EPGYALK[8.0142]; C[57.0215]AC[57.0215]FPGFSLQDDGR[10.0083]; C[57.0215]EDVNEC[57.0215]EAQR[10.0083]; C[57.0215]VDVNEC[57.0215]ETGMHQC[57.0215]GEAQVC[57.0215]HNLPGSYR[10.0083]; EGEAC[57.0215]GAEDSDTC[57.0215]GTSLYK[8.0142]; EWLAAGGPEGLDGPPAAGPAGPGLPVQEGGAEAR[10.0083]; FEC[57.0215]PPNYVR[10.0083]; GNEEGYFGTR[10.008…	both
tr|F6YD73|F6YD73_HORSE	C-C motif chemokine	LOC100071714	0.966217	1.08969	0.84022	0.968243	0.84599	0.91224	0.886411		0.0229576			46.6306	31.3265	77.1729	FINK[8.0142]K[8.0142]IPIQK[8.0142]; LAK[8.0142]QVC[57.0215]ADPK[8.0142]; QK[8.0142]WVQDFTNYLDK[8.0142]K[8.0142]; VTSSYC[57.0215]PQEAVIFK[8.0142]; VTSSYC[57.0215]PQEAVIFK[8.0142]TK[8.0142]; WVQDFTNYLDK[8.0142]; WVQDFTNYLDK[8.0142]K[8.0142]	MYO
tr|F6YDK2|F6YDK2_HORSE	G1 to S phase transition 1	GSPT1							1.50226								K[8.0142]GEFETGFEK[8.0142]	MYO
tr|F6YF95|F6YF95_HORSE	CCHC-type zinc finger nucleic acid binding protein	CNBP	0.310953	0.750423	0.753704	0.289976	0.769354	0.81854	0.89113					0.45439	0.441936	0.38693	C[57.0215]GESGHLAR[10.0083]EC[57.0215]TIEATA; C[57.0215]GETGHVAINC[57.0215]SK[8.0142]; DC[57.0215]DHADEQK[8.0142]C[57.0215]YSC[57.0215]GEFGHIQK[8.0142]; DC[57.0215]DHADEQK[8.0142]C[57.0215]YSC[57.0215]GEFGHIQK[8.0142]DC[57.0215]TK[8.0142]; GFQFVSSSLPDIC[57.0215]YR[10.0083]	both
tr|F6YFQ3|F6YFQ3_HORSE	AP complex subunit beta	AP2B1							4.08111								EC[57.0215]HLNADTVSSK[8.0142]; IQPGNPNYTLSLK[8.0142]; LQNNNVYTIAK[8.0142]	MYO
tr|F6YG82|F6YG82_HORSE	78 kDa glucose-regulated protein (Binding-immunoglobulin protein) (Heat shock protein 70 family protein 5) (Heat shock protein family A member 5) (Immunoglobulin heavy chain-binding protein)	HSPA5	1.51173	1.51856	1.20702	1.17477	1.34236	1.30067	1.37445	0.160068	0.359927	0.680576	0.239264	1.37902	1.46209	1.27312	DAGTIAGLNVMR[10.0083]; DAGTIAGLNVM[15.9949]R[10.0083]; ELEEIVQPIISK[8.0142]; FLPFK[8.0142]VVEK[8.0142]K[8.0142]; IEIESFYEGEDFSETLTR[10.0083]; IINEPTAAAIAYGLDK[8.0142]R[10.0083]; ITITNDQNR[10.0083]; ITPSYVAFTPEGER[10.0083]; LIGDAAK[8.0142]NQLTSNPENTVFDAK[8.0142]; LYGSAGPPPTGDEEAADK[8.0142]DEL; MK[8.0142]ETAEAYLGK[8.0142]; MK[8.0142]ETAEAYLGK[8.0142]K[8.0142]; NELESYAYSLK[8.0142]; NQLTSNPENTVFDAK[8…	both
tr|F6YHN4|F6YHN4_HORSE	Serine/arginine-rich splicing factor 1 (Splicing factor, arginine/serine-rich 1)	SRSF1	0.237374	0.508923	0.337804		0.559109	0.525403	0.519475	0.203307				0.206745	0.143185		DGTGVVEFVR[10.0083]; EAGDVC[57.0215]YADVYR[10.0083]; EAGDVC[57.0215]YADVYR[10.0083]DGTGVVEFVR[10.0083]; IYVGNLPPDIR[10.0083]; SHEGETAYIR[10.0083]; TK[8.0142]DIEDVFYK[8.0142]; n[42.0106]SGGGVIR[10.0083]GPAGNNDC[57.0215]R[10.0083]	both
tr|F6YR34|F6YR34_HORSE	Thrombospondin 1	THBS1	0.625249	0.531832	0.571882	0.594327	0.621885	0.623589	0.618912	0.753174	0.831937	0.519392	0.322705	0.256385	0.21015	0.198714	AQGYSGLSVK[8.0142]; C[57.0215]NYLGHYSDPMYR[10.0083]; C[57.0215]QNSVTIC[57.0215]K[8.0142]; C[57.0215]QNSVTIC[57.0215]K[8.0142]K[8.0142]; C[57.0215]TSYPDGSWK[8.0142]; DHSGQIFSVVSNGK[8.0142]; DNC[57.0215]QYVYNVDQR[10.0083]; FQDLVDAVR[10.0083]; FQMIPLDPK[8.0142]; FQM[15.9949]IPLDPK[8.0142]; FTGSQPFGQGVEHAAANK[8.0142]; FVFGTTPEDILR[10.0083]; GFLLLASLR[10.0083]; GGVNDNFQGVLQNVR[10.0083]; GTSQNDPNWVVR[1…	both
tr|F6YTB8|F6YTB8_HORSE	Metalloendopeptidase (EC 3.4.24.-)	BMP1					1.16558	0.996443	0.893188					0.294805	0.577387		C[57.0215]EAAC[57.0215]GGFLTK[8.0142]; DGHSEGSPLIGR[10.0083]; EC[57.0215]TWAISSTPGHR[10.0083]; ENIQPGQEYNFLK[8.0142]; FYSDNSVQR[10.0083]; GIFLDTIVPK[8.0142]; LPEPVVSTDSR[10.0083]; YC[57.0215]GSGPPEEVYSAGDSVLVK[8.0142]	both
tr|F6YYB1|F6YYB1_HORSE	Proteasome 20S subunit beta 1	PSMB1	0.942152	1.12272	0.567669	0.982677	0.772497	0.953263	0.750801					0.488955	0.380695		AGGSASAMLQPLLDNQVGFK[8.0142]; AGGSASAM[15.9949]LQPLLDNQVGFK[8.0142]; GAVYSFDPVGSYQR[10.0083]; LSEGYSIHTR[10.0083]; NMQNVEHVPLSLDR[10.0083]	both
tr|F6YZP7|F6YZP7_HORSE	Coatomer subunit beta (Beta-coat protein)	COPB1							1.15318								DLQHPNEFIR[10.0083]; NVTVQPDDPISFMQLTAK[8.0142]	both
tr|F6Z0A9|F6Z0A9_HORSE	Rac family small GTPase 1	RAC1							0.597492	0.212697					0.66014		C[57.0215]VVVGDGAVGK[8.0142]; LTPITYPQGLAMAK[8.0142]; YLEC[57.0215]SALTQR[10.0083]	both
tr|F6Z0C6|F6Z0C6_HORSE	Heterogeneous nuclear ribonucleoprotein D	HNRNPD	5.0454	3.70991	5.21027	4.55888	2.49727	3.36125	2.10618								ESESVDK[8.0142]VMDQK[8.0142]; FGEVVDC[57.0215]TIK[8.0142]; GFC[57.0215]FITFK[8.0142]EEEPVK[8.0142]K[8.0142]; IFVGGLSPDTPEEK[8.0142]; MFIGGLSWDTTK[8.0142]K[8.0142]; YHNVGLSK[8.0142]C[57.0215]EIK[8.0142]	MYO
tr|F6Z1Z7|F6Z1Z7_HORSE	Small ribosomal subunit protein eS1	RPS3A			4.7318				0.961853								AC[57.0215]QSIYPLHDVFVR[10.0083]; EVQTNDLK[8.0142]EVVNK[8.0142]	both
tr|F6Z272|F6Z272_HORSE	Four and a half LIM domains 2	FHL2			3.21161		2.147	2.07354	1.7334								C[57.0215]AGC[57.0215]TNPISGLGGTK[8.0142]; DGQNFC[57.0215]VPC[57.0215]YEK[8.0142]; EC[57.0215]FVC[57.0215]TAC[57.0215]K[8.0142]; GSSWHETC[57.0215]FIC[57.0215]HR[10.0083]; QYALQC[57.0215]VQC[57.0215]K[8.0142]	both
tr|F6Z4B4|F6Z4B4_HORSE	Heat shock 70 kDa protein 13 (Stress-70 protein chaperone microsome-associated 60 kDa protein)	HSPA13		13.0976				2.11422	2.47628								ILVPIQQVLK[8.0142]; K[8.0142]LFDSINEDLFQK[8.0142]; LFDSINEDLFQK[8.0142]; LSPSDGHPMNNVFEAGLSEK[8.0142]	MYO
tr|F6Z4N9|F6Z4N9_HORSE	Eukaryotic translation initiation factor 3 subunit C (eIF3c) (Eukaryotic translation initiation factor 3 subunit 8) (eIF3 p110)	EIF3C EIF3S8 LOC100064310							2.21926								LGSLVENNER[10.0083]; TEPTAQQNLALQLAEK[8.0142]	both
tr|F6Z688|F6Z688_HORSE	Proteasome subunit alpha type	PSMA4					3.84647		1.71032								ATC[57.0215]IGNNSAAAVSMLK[8.0142]; LLDEVFFSEK[8.0142]; QK[8.0142]EVEQLIK[8.0142]; YLLQYQEPIPC[57.0215]EQLVTALC[57.0215]DIK[8.0142]	MYO
tr|F6Z8K0|F6Z8K0_HORSE	Actin gamma 2, smooth muscle	ACTG2	4.75189	5.79059	6.9619	2.38936	5.09958	3.82786	4.96349	0.185618		0.843193		7.46117	7.21652	11.3993	C[57.0215]EEETTALVC[57.0215]DNGSGLC[57.0215]K[8.0142]; DLYANNVLSGGTTMYPGIADR[10.0083]; DLYANNVLSGGTTM[15.9949]YPGIADR[10.0083]; VAPEEHPTLLTEAPLNPK[8.0142]	both
tr|F6Z8W0|F6Z8W0_HORSE	WD repeat domain 1	WDR1	1.18105	1.0521	1.12697	0.529964	1.65328	1.38682	1.68277	0.290108	0.421532	0.534734	0.483673	1.24408	1.29239	1.23375	AHDGGIYAISWSPDSTHLLSASGDK[8.0142]TSK[8.0142]; DYSGQGVVK[8.0142]LDVQPK[8.0142]; FGAVFLWDSGSSVGEITGHNK[8.0142]; GPVTDVAYSHDGAFLAVC[57.0215]DASK[8.0142]; GVSK[8.0142]IIGGDPK[8.0142]; LATGSDDNC[57.0215]AAFFEGPPFK[8.0142]; LATGSDDNC[57.0215]AAFFEGPPFK[8.0142]FK[8.0142]; LYSILGTTLK[8.0142]DEGK[8.0142]; LYSILGTTLK[8.0142]DEGK[8.0142]LLEAK[8.0142]; MTVDESGQLVSC[57.0215]SMDDTVR[10.0083]; NIDNPAIADIYTEHAHQ…	both
tr|F6ZBC3|F6ZBC3_HORSE	Transgelin	TAGLN3													0.101311		n[42.0106]ANR[10.0083]GPSYGLSR[10.0083]	eMSC
tr|F6ZBD7|F6ZBD7_HORSE	Glycerol-3-phosphate phosphatase (EC 3.1.3.21) (EC 3.1.3.48) (Aspartate-based ubiquitous Mg(2+)-dependent phosphatase) (Phosphoglycolate phosphatase)	PGP	0.401925	0.390261			0.329404	0.300897	0.364437	0.155841							AWLDAPLEPDVR[10.0083]; FIAGTGC[57.0215]LVR[10.0083]; FIFDC[57.0215]VSQEYGINPER[10.0083]; n[42.0106]AAAEAGGDDAR[10.0083]C[57.0215]VR[10.0083]	eMSC
tr|F6ZF77|F6ZF77_HORSE	Scaffold attachment factor B	SAFB	0.559115	0.450841	0.511467		0.516333	0.771218	0.461208								NFWVSGLSSTTR[10.0083]	eMSC
tr|F6ZFH9|F6ZFH9_HORSE	Tyrosine 3-monooxygenase/tryptophan 5-monooxygenase activation protein gamma	YWHAG		0.905403	0.92135	0.681858	0.574787	0.642846	0.730555	0.0247244				0.641174	0.640394	0.0261647	ATVVESSEK[8.0142]AYSEAHEISK[8.0142]; AYSEAHEISK[8.0142]; LGLALNYSVFYYEIQNAPEQAC[57.0215]HLAK[8.0142]; NC[57.0215]SETQYESK[8.0142]; NVTELNEPLSNEER[10.0083]; VISSIEQK[8.0142]TSADGNEK[8.0142]	both
tr|F6ZHQ5|F6ZHQ5_HORSE	Chloride intracellular channel protein 1 (EC 1.8.5.1) (Glutaredoxin-like oxidoreductase CLIC1) (Glutathione-dependent dehydroascorbate reductase CLIC1)	CLIC1	3.49049	2.98432	2.89908	7.22881	3.60552	2.42293	3.32956						49.9335		FLDGNELTLADC[57.0215]NLLPK[8.0142]; GVTFNVTTVDTK[8.0142]; LAALNPESNTAGLDVFAK[8.0142]; NSNPALNDNLEK[8.0142]; n[42.0106]AEEQPQVELFVK[8.0142]	MYO
tr|F6ZTR4|F6ZTR4_HORSE	Nucleoporin 210 like	NUP210L TPM3	0.361369	0.263886	0.243398	0.369516	0.411327	0.501291	0.47375	0.734876	3.87337	9.58814	7.9114		0.0326578		ALK[8.0142]DEEK[8.0142]MELQEIQLK[8.0142]; AR[10.0083]EQAEAEVASLNR[10.0083]R[10.0083]; DEEK[8.0142]MEIQEIQLK[8.0142]EAK[8.0142]; EAETR[10.0083]AEFAER[10.0083]; IQLVEEELDR[10.0083]; IQLVEEELDR[10.0083]AQER[10.0083]; IQVLQQQADDAEER[10.0083]; IQVLQQQADDAEER[10.0083]AER[10.0083]; LATALQK[8.0142]LEEAEK[8.0142]; R[10.0083]IQLVEEELDR[10.0083]AQER[10.0083]; n[42.0106]AGTTTIEAVK[8.0142]	both
tr|F6ZW84|F6ZW84_HORSE	Small ribosomal subunit protein uS2 (37 kDa laminin receptor precursor) (37LRP) (37/67 kDa laminin receptor) (LRP/LR) (67 kDa laminin receptor) (67LR) (Laminin receptor 1) (LamR) (Laminin-binding protein precursor p40) (LBP/p40)	RPSA		0.0552964	0.284187		0.259956	0.257263	0.345404					0.0818776	0.429438		AIVAIENPADVSVISSR[10.0083]; FAAATGATPIAGR[10.0083]; YVDIAIPC[57.0215]NNK[8.0142]; n[42.0106]SGALDVLQMK[8.0142]EEDVLK[8.0142]	both
tr|F6ZX61|F6ZX61_HORSE	60S ribosomal protein L13	RPL13													0.852162		AITDEEK[8.0142]NFK[8.0142]	MYO
tr|F6ZYC2|F6ZYC2_HORSE	Lysine--tRNA ligase (EC 6.1.1.6) (Lysyl-tRNA synthetase)	KARS1		3.19858					7.81656								EK[8.0142]ENVATTDTLESTTAGTSV; QLFEEQAK[8.0142]AK[8.0142]; n[42.0106]AAVQAAEVK[8.0142]VDGGEPK[8.0142]	MYO
tr|F7A281|F7A281_HORSE	Tropomyosin 2	TPM2	0.283959	0.278252	0.545096	0.248236	0.446927	1.05299	0.633157	0.455046				0.958555	1.00282	0.780157	AR[10.0083]QIEEELR[10.0083]; ATDAEADVASLNR[10.0083]; ATDAEADVASLNR[10.0083]R[10.0083]; C[57.0215]K[8.0142]QLEEEQQALQK[8.0142]; C[57.0215]K[8.0142]QLEEEQQALQK[8.0142]K[8.0142]; QLEEEQQALQK[8.0142]; QLEEEQQALQK[8.0142]K[8.0142]; TIDDLEETLASAK[8.0142]EENVEIHQTLDQTLLELNNL	both
tr|F7A5E3|F7A5E3_HORSE	Actin gamma 1	ACTG1	0.65873	0.759449	0.877807	0.429152	0.6302	0.674817	0.686425	0.246243	0.358556	0.345615	0.423216	0.61328	0.656554	0.710866	AGFAGDDAPR[10.0083]; AGFAGDDAPR[10.0083]AVFPSIVGR[10.0083]PR[10.0083]; AVFPSIVGR[10.0083]; AVFPSIVGR[10.0083]PR[10.0083]; C[57.0215]PEALFQPSFLGMESC[57.0215]GIHETTFNSIMK[8.0142]; DIK[8.0142]EK[8.0142]LC[57.0215]YVALDFEQEMATAASSSSLEK[8.0142]; DLYANTVLSGGTTMYPGIADR[10.0083]; DLYANTVLSGGTTM[15.9949]YPGIADR[10.0083]; DSYVGDEAQSK[8.0142]; DSYVGDEAQSK[8.0142]R[10.0083]; EITALAPSTMK[8.0142]; EITALAPSTMK[…	both
tr|F7A808|F7A808_HORSE	Keratin 80	KRT80	0.141828							0.0195011							EYQELMNTK[8.0142]; SLEEAEAYSR[10.0083]	both
tr|F7A971|F7A971_HORSE	Angiopoietin like 4	ANGPTL4	0.292411	0.298594	0.508711	0.475488	0.614204	0.501189	0.827					0.158184	0.20053	0.122844	AGFGDPQGEFWLGLEK[8.0142]; DC[57.0215]QELFEGGER[10.0083]; DGSVDFNQPWEAYK[8.0142]; GEAAPETLGSLQTQLK[8.0142]; GR[10.0083]YYPLQATTMLIQPTAADAAS; MTSDGGWTVIQR[10.0083]; QSGLFQIQPQGSPPFLVNC[57.0215]K[8.0142]	both
tr|F7AB03|F7AB03_HORSE	Granulin	GRN	0.699783	0.718875	0.61923	0.478992	0.777495	0.882255	0.735616					0.354841	0.265514	0.313033	AALR[10.0083]WDTPVR[10.0083]; AALR[10.0083]WDTPVR[10.0083]APAPR[10.0083]; ASLSHPR[10.0083]DTGC[57.0215]DQFTGC[57.0215]PVGQTC[57.0215]C[57.0215]PSLSGR[10.0083]; ASQGGWAC[57.0215]C[57.0215]PYSQGVC[57.0215]C[57.0215]ADQR[10.0083]; C[57.0215]LAAMGTHPLAK[8.0142]; DTGC[57.0215]DQFTGC[57.0215]PVGQTC[57.0215]C[57.0215]PSLSGR[10.0083]; EVVMC[57.0215]PDAR[10.0083]; EVVM[15.9949]C[57.0215]PDAR[10.0083]; HC[…	both
tr|F7ADD3|F7ADD3_HORSE	protein-lysine 6-oxidase (EC 1.4.3.13)	LOXL4							0.285206								ASFC[57.0215]LEDTNC[57.0215]PTGLQR[10.0083]; C[57.0215]SGTELALQQC[57.0215]QR[10.0083]	eMSC
tr|F7AGL5|F7AGL5_HORSE	Matrix metalloproteinase-9 (EC 3.4.24.35) (92 kDa gelatinase) (92 kDa type IV collagenase) (Gelatinase B)	MMP9	1.00318	1.06912	0.947249	0.774828	0.762505	0.915756	1.00968	1.56959	8.52996	23.2496	7.51565	0.106248	0.125724		AFAVWSEVTPLTFTR[10.0083]; AYFSQDR[10.0083]FYWR[10.0083]; C[57.0215]GVPDVGQFQTFEGDLK[8.0142]; DITYWIQNYSGDLPR[10.0083]; DITYWIQNYSGDLPR[10.0083]DVIDDAFAR[10.0083]; ELAEEYLFR[10.0083]; GPVVPTHFGNADGAPC[57.0215]HFPFTFEGR[10.0083]; LALPETGELDSTTLEAMR[10.0083]; LALPETGELDSTTLEAMR[10.0083]TPR[10.0083]; LALPETGELDSTTLEAM[15.9949]R[10.0083]; LDSAFEEPLTK[8.0142]; LGLGADVAQITGALPR[10.0083]; LWC[57.0215]ATT…	both
tr|F7AHF3|F7AHF3_HORSE	Actin beta like 2	ACTBL2	4.84771													102.949	VAPDEHPILLTEAPLNPK[8.0142]	MYO
tr|F7ALF9|F7ALF9_HORSE	Lamin B2	LMNB2		0.319659			0.175518	0.510042	0.0962631								AGGPATPLSPTR[10.0083]; AGQTVTVWAAGAGVAHSPPSTLVWK[8.0142]; AILVNADGEEVAMR[10.0083]; SQNSWGTGESLR[10.0083]	both
tr|F7ALY5|F7ALY5_HORSE	Insulin-like growth factor-binding protein 5	IGFBP5	0.668468	2.6962	0.77254	0.860049	1.12326	0.933598	1.48366					0.744694	1.29337	0.742012	AVYLPNC[57.0215]DR[10.0083]; GIC[57.0215]WC[57.0215]VDK[8.0142]YGMK[8.0142]; HMEASLQELK[8.0142]; HM[15.9949]EASLQELK[8.0142]; ISELK[8.0142]AEAVK[8.0142]; ISELK[8.0142]AEAVK[8.0142]K[8.0142]	both
tr|F7ANR3|F7ANR3_HORSE	Proteasome subunit alpha type	PSMA3	0.420513	0.688175	0.444189	0.417602	0.531343	0.761589	0.749944		2.1896			0.224122	0.443287	0.224194	AVENSSTAIGIR[10.0083]; C[57.0215]K[8.0142]DGVVFGVEK[8.0142]; ESLK[8.0142]EEDESDDDNM; HVGMAVAGLLADAR[10.0083]; SLADIAR[10.0083]EEASNFR[10.0083]; VFQVEYAMK[8.0142]; n[42.0106]SSIGTGYDLSASTFSPDGR[10.0083]	both
tr|F7APR4|F7APR4_HORSE	Arp2/3 complex 34 kDa subunit	ARPC2							0.375782								MILLEVNNR[10.0083]	eMSC
tr|F7ATL5|F7ATL5_HORSE	Keratin, type I cytoskeletal 17 (Cytokeratin-17) (Keratin-17)	KRT42							0.00253564	0.0412103							ILNEMR[10.0083]DQYEK[8.0142]; SEISELR[10.0083]R[10.0083]; TK[8.0142]FETEQALR[10.0083]	both
tr|F7AWX3|F7AWX3_HORSE	Small ribosomal subunit protein RACK1	RACK1		0.0701915			0.132248	1.16277	1.14947						0.830569		DETNYGIPQR[10.0083]; DVLSVAFSSDNR[10.0083]; FSPNSSNPIIVSC[57.0215]GWDK[8.0142]; FSPNSSNPIIVSC[57.0215]GWDK[8.0142]LVK[8.0142]; IIVDELK[8.0142]QEVISTSSK[8.0142]; LWDLTTGTTTR[10.0083]; LWNTLGVC[57.0215]K[8.0142]; YTVQDESHSEWVSC[57.0215]VR[10.0083]; YWLC[57.0215]AATGPSIK[8.0142]	both
tr|F7AXI9|F7AXI9_HORSE	Peroxiredoxin-6 (EC 1.11.1.27)	PRDX6							14.6346								VATPVDWK[8.0142]DGDSVMVLPTIPEEEAK[8.0142]	MYO
tr|F7AZD1|F7AZD1_HORSE	Purine nucleoside phosphorylase (EC 2.4.2.1) (Inosine-guanosine phosphorylase)	LOC100072592	0.274794	0.291087	0.303798	0.892941	0.535889	1.6554	1.03501	0.331781					0.895536		ANHEEVLEAGR[10.0083]; DHINLPGFSGQNPLIGPNDER[10.0083]; ELQEGTYVMLAGPNFETVAEC[57.0215]R[10.0083]; FEVGDIMLIR[10.0083]; FEVGDIM[15.9949]LIR[10.0083]; FGVR[10.0083]FPAMSDAYDR[10.0083]DMR[10.0083]; FGVR[10.0083]FPAM[15.9949]SDAYDR[10.0083]DM[15.9949]R[10.0083]; FHMYEGYPLWK[8.0142]; FPAMSDAYDR[10.0083]; FPAMSDAYDR[10.0083]DMR[10.0083]; HR[10.0083]PQVAVIC[57.0215]GSGLGGLTNQLTQAQSFDYSEIPNFPR[10.0083]; LG…	both
tr|F7B1X7|F7B1X7_HORSE	Coiled-coil domain containing 175	CCDC175							0.160947								FFLDNK[8.0142]EK[8.0142]	MYO
tr|F7B3H1|F7B3H1_HORSE	procollagen-lysine 5-dioxygenase (EC 1.14.11.4)	PLOD3	0.660045	0.64309	0.538914	0.257743	0.481695	0.593838	0.745237		12.3274	5.697		0.207848	0.33555	0.100757	EVFSSSDTDPDMAFC[57.0215]K[8.0142]; FLNSGGFIGFAPTIHQIVR[10.0083]; GTR[10.0083]YIMVSFVDP; LAGGYENVPTVDIHMK[8.0142]; LLLLDYPPDR[10.0083]; LQLNYLGNYVPK[8.0142]; LTHYHEGLPTTR[10.0083]; LVGPEEALTPGEAR[10.0083]; QVGFEDQWLQLLR[10.0083]; SEDYVELVQR[10.0083]; SLR[10.0083]DQGIFLHLSNR[10.0083]HEFGR[10.0083]; TELPQK[8.0142]EVFSSSDTDPDMAFC[57.0215]K[8.0142]; TLGLGEDWR[10.0083]GGDVAR[10.0083]; TYVGPMTESLFPGYHTK…	both
tr|F7B570|F7B570_HORSE	Actin-related protein 2/3 complex subunit 5	ARPC5	0.350528	0.273279	0.213538												ALAAGGVGSIVR[10.0083]	eMSC
tr|F7B5C4|F7B5C4_HORSE	Vimentin	VIM															FLEQQNK[8.0142]ILLAELEQLK[8.0142]GQGK[8.0142]	MYO
tr|F7B5P1|F7B5P1_HORSE	Cytosolic non-specific dipeptidase (EC 3.4.13.18) (CNDP dipeptidase 2) (Threonyl dipeptidase)	CNDP2					3.09117		0.651672	0.0914733					0.654483		LVPNMTPEVVSK[8.0142]; TSQEIPVNIR[10.0083]; TVFGVEPDLTR[10.0083]	both
tr|F7B7A1|F7B7A1_HORSE	Insulin-like growth factor-binding protein 4	IGFBP4				0.116149											EEAR[10.0083]PVPQGSC[57.0215]QSELHR[10.0083]	eMSC
tr|F7B7E5|F7B7E5_HORSE	Myelin associated glycoprotein	MAG								0.0751125							SLELPFQGSHR[10.0083]	eMSC
tr|F7B821|F7B821_HORSE	Protein disulfide-isomerase (EC 5.3.4.1)	P4HB	1.58172	1.94056	1.64903	1.04463	1.38846	1.53254	1.59347	0.488923	1.6559	1.27494	1.20957	1.7823	2.07669	1.63301	ALAPEYAK[8.0142]AAGK[8.0142]; EAEDIVNWLK[8.0142]; EAEDIVNWLK[8.0142]K[8.0142]; FFK[8.0142]NGDTASPK[8.0142]; FFPASADR[10.0083]TVIDYNGER[10.0083]; FLESGGQDGAGDDDDLEDLEEAEEPDLEEDDDQK[8.0142]AVK[8.0142]DEL; GNFEEALAAHK[8.0142]; GYPTIK[8.0142]FFK[8.0142]; HNQLPLVIEFTEQTAPK[8.0142]; IK[8.0142]PHLMSQELPEDWDK[8.0142]QPVK[8.0142]; IK[8.0142]PHLM[15.9949]SQELPEDWDK[8.0142]QPVK[8.0142]; ILFIFIDSDHTDNQR[10.0…	both
tr|F7BA40|F7BA40_HORSE	Transaldolase (EC 2.2.1.2)	TALDO1	5.47863	2.83269	4.27331	3.58167	2.8067	3.26953	2.48093	0.0456045				7.65283	26.4994		ALAGC[57.0215]DFLTISPK[8.0142]; ILDWHVANTDK[8.0142]K[8.0142]; LIELYK[8.0142]EAGISK[8.0142]; LLGELLK[8.0142]DSTK[8.0142]; LLGELLK[8.0142]DSTK[8.0142]LAPVLSAK[8.0142]; NTGEIK[8.0142]ALAGC[57.0215]DFLTISPK[8.0142]; SYEPLEDPGVK[8.0142]; SYEPLEDPGVK[8.0142]SVTK[8.0142]; WLHNEDQMAVEK[8.0142]	MYO
tr|F7BA94|F7BA94_HORSE	Small ribosomal subunit protein uS3 (EC 4.2.99.18) (40S ribosomal protein S3)	RPS3			12.3161		0.291285	0.364329	0.665065	0.208377					0.648738		AELNEFLTR[10.0083]; ELAEDGYSGVEVR[10.0083]; GGK[8.0142]PEPPAMPQPVPTA; GLC[57.0215]AIAQAESLR[10.0083]; IMLPWDPSGK[8.0142]	both
tr|F7BFM4|F7BFM4_HORSE	Ribosomal protein	RPL10A	2.67581	2.34483	4.63159		1.78812	1.02769	3.35894								AGK[8.0142]FPSLLTHNENMVAK[8.0142]; DTLYEAVR[10.0083]EVLHGNQR[10.0083]; K[8.0142]YDAFLASESLIK[8.0142]; YDAFLASESLIK[8.0142]	both
tr|F7BFT1|F7BFT1_HORSE	Peroxiredoxin-2 (EC 1.11.1.24) (Thioredoxin-dependent peroxiredoxin 2)	PRDX2					0.162997	0.176403	0.21251								EGGLGPLNIPLLADVTR[10.0083]	eMSC
tr|F7BG55|F7BG55_HORSE	receptor protein-tyrosine kinase (EC 2.7.10.1)	EPHB4							0.2553								DLVEPWVAIR[10.0083]; VDTVAAEHLTR[10.0083]	eMSC
tr|F7BH02|F7BH02_HORSE	Filamin A	FLNA	1.42381	1.45731	1.49163	0.972228	1.2587	1.23142	1.07163	0.571179	0.820158	0.753371	0.570025	1.64293	0.810122	1.54245	AEAGVPAEFSIWTR[10.0083]; AFGPGLQGGSAGSPAR[10.0083]; AGGPGLER[10.0083]AEAGVPAEFSIWTR[10.0083]; AGNNMLLVGVHGPR[10.0083]; AGQSAAGAALGAGADTR[10.0083]; AHVVPC[57.0215]FDASK[8.0142]; AHVVPC[57.0215]FDASK[8.0142]VK[8.0142]; ALGALVDSC[57.0215]APGLC[57.0215]PDWDSWDASK[8.0142]PVNNAR[10.0083]; ALTQTGGPHVK[8.0142]; ANLPQSFQVDTSK[8.0142]; ANLPQSFQVDTSK[8.0142]AGVAPLQVK[8.0142]; APSVANVGSHC[57.0215]DLSLK[8.014…	both
tr|F7BHV8|F7BHV8_HORSE	Tubulin beta chain	TUBB4A	0.303516	0.298618	0.341587		0.43233	0.567604	0.471515	0.0129357							AVLVDLEPGTMDSVR[10.0083]; AVLVDLEPGTM[15.9949]DSVR[10.0083]	eMSC
tr|F7BND9|F7BND9_HORSE	Protein S100 (S100 calcium-binding protein)	S100A11				0.442924	0.33952	0.119222	0.379485								C[57.0215]IESLIAVFQR[10.0083]; TEFLTFMNR[10.0083]; TEFLTFM[15.9949]NR[10.0083]	eMSC
tr|F7BP16|F7BP16_HORSE	U6 snRNA-associated Sm-like protein LSm2	LSM2							0.18718								YVQLPADEVDTQLLQDAAR[10.0083]	eMSC
tr|F7BPT4|F7BPT4_HORSE	Ezrin	EZR							2.80806								QAVDQMK[8.0142]SQEQLAAELAEYTAK[8.0142]; SQEQLAAELAEYTAK[8.0142]	MYO
tr|F7BPX8|F7BPX8_HORSE	Cathepsin V	CTSV	0.828643	0.927417	0.969463	0.615829	1.07955	0.927409	1.00015	2.36824				1.40569	1.44304	1.72713	DNGGLDSEESYPYLAK[8.0142]; DSNNNK[8.0142]FWIVK[8.0142]; LDPSLDAQWYQWK[8.0142]; LVSLSEQNLVDC[57.0215]SR[10.0083]; LYGVNEEGWR[10.0083]; LYGVNEEGWR[10.0083]R[10.0083]; MAK[8.0142]DQNNHC[57.0215]GIATAASYPTV; MIELHNQEYSQGK[8.0142]; M[15.9949]AK[8.0142]DQNNHC[57.0215]GIATAASYPTV; M[15.9949]IELHNQEYSQGK[8.0142]; NSWGPEWGWNGYVK[8.0142]; R[10.0083]LYGVNEEGWR[10.0083]; SGIYYDPDC[57.0215]SSK[8.0142]; VFLEPLF…	both
tr|F7BXV9|F7BXV9_HORSE	Laminin subunit alpha 5	LAMA5	0.0945748	0.106362	0.139868	0.632296	0.231726	0.199433	0.323799					0.0315157	0.062684	0.0372702	AAAEAELGEAQR[10.0083]; AHPVSNAIDGTER[10.0083]; ASPDGPC[57.0215]EVSLQQGHVTLR[10.0083]; AVAFEAQDTAAR[10.0083]; C[57.0215]DVGGALGQGC[57.0215]EPR[10.0083]; C[57.0215]NC[57.0215]ESDFTDGTC[57.0215]EDLTGR[10.0083]; GQLQLVEGNFR[10.0083]; GVNQDGFIQR[10.0083]; GYAQMTPIQPR[10.0083]; IAASATC[57.0215]GEEAPAR[10.0083]; IQLVTDR[10.0083]VR[10.0083]; ISVESQISHTK[8.0142]; LC[57.0215]DELTGQC[57.0215]TC[57.0215]PPR[…	both
tr|F7C0D9|F7C0D9_HORSE	Kininogen 1	KNG1		0.0637541	3.66061		0.591207	0.594793	1.06636						0.999692		IASLTQNC[57.0215]HIIPAEDFVQPPPK[8.0142]; IMEVTK[8.0142]TDDPNTFYSFK[8.0142]; IYPTVNC[57.0215]QPR[10.0083]; R[10.0083]PPGFSPFR[10.0083]; TAQVMETEEGTTK[8.0142]; YNQGNQSGYQFVLYR[10.0083]; YQIK[8.0142]EGDC[57.0215]PVGSGK[8.0142]	both
tr|F7C4H8|F7C4H8_HORSE	Glucosidase II alpha subunit	GANAB	0.111918	0.130562	0.100596		0.412818	0.275627	0.529065					0.134379	0.370227	0.0627773	ALLDSLQLGPDALTVHLMNEVTK[8.0142]; FGAVWTGDNTAEWDHLK[8.0142]; FSFSGNTLVSSSADPK[8.0142]; GHFETPIWIER[10.0083]; GLLHFEHQR[10.0083]; IR[10.0083]IDELEPR[10.0083]; LSFQHDPETSVLILR[10.0083]; LVAIVDPHIK[8.0142]; MLDYLQGSGETPQTDVR[10.0083]; SGGIER[10.0083]PFVLSR[10.0083]; SVR[10.0083]PGLSPYR[10.0083]; VHEELQNQGLYVK[8.0142]; VVIIGAGK[8.0142]PAAVVLQTK[8.0142]; WYQMGAYQPFYR[10.0083]; YR[10.0083]VPDVLVADPPTAR[…	both
tr|F7C5F1|F7C5F1_HORSE	Retinoic acid receptor responder protein 2 (Chemerin)				0.915557	1.24325	0.960533	0.690869	1.03685								MVHC[57.0215]PIETQAQLELEQR[10.0083]; M[15.9949]VHC[57.0215]PIETQAQLELEQR[10.0083]	eMSC
tr|F7C680|F7C680_HORSE	Fibroblast growth factor (FGF)	FGF2		3.42611													AILFLPMSAK[8.0142]S	MYO
tr|F7C9G5|F7C9G5_HORSE	Ubiquitin carboxyl-terminal hydrolase (EC 3.4.19.12)	USP5															SAADSISESVPVGPK[8.0142]	MYO
tr|F7CE01|F7CE01_HORSE	Pre-mRNA-processing factor 19 (EC 2.3.2.27)	PRPF19					0.15736		0.298324								GK[8.0142]TVPEELVK[8.0142]PEELSK[8.0142]; IWSVPNASC[57.0215]VQVVR[10.0083]; QELSHALYQHDAAC[57.0215]R[10.0083]	both
tr|F7CG77|F7CG77_HORSE	Chaperonin containing TCP1 subunit 6A	CCT6A	3.1844		3.3271		2.20444	2.01631	3.08491								DGNVLLHEMQIQHPTASLIAK[8.0142]	MYO
tr|F7CIW5|F7CIW5_HORSE	NPC intracellular cholesterol transporter 2 (Epididymal secretory protein E1)	NPC2	7.64872	4.63219	4.14136	2.26088	3.67665	3.57746	2.66443								AVVHGIVLGVPVPFPIPEPDGC[57.0215]K[8.0142]; AVVHGIVLGVPVPFPIPEPDGC[57.0215]K[8.0142]SGISC[57.0215]PIQK[8.0142]; DC[57.0215]GSQVGVVK[8.0142]; DC[57.0215]GSQVGVVK[8.0142]EVNVNPC[57.0215]STQPC[57.0215]QLHK[8.0142]; DK[8.0142]SYNYVNK[8.0142]; EVNVNPC[57.0215]STQPC[57.0215]QLHK[8.0142]; LPVK[8.0142]SEYPSIK[8.0142]; SGISC[57.0215]PIQK[8.0142]DK[8.0142]; SYNYVNK[8.0142]LPVK[8.0142]; SYNYVNK[8.0142]LPVK[8.…	MYO
tr|F7CK08|F7CK08_HORSE	Small nuclear ribonucleoprotein Sm D2 (Sm-D2) (snRNP core protein D2)	SNRPD2		0.38757	0.155857		0.369957	0.308732	0.307288						0.119536		NNTQVLINC[57.0215]R[10.0083]	eMSC
tr|F7CKI7|F7CKI7_HORSE	Fibrillin 1	FBN1	0.645792	0.483418	0.669447	0.51969	0.582428	0.618479	0.612759	2.25236	0.388587		0.101189	0.42526	0.421751	0.423195	AWGHPC[57.0215]EMC[57.0215]PAQPHPC[57.0215]R[10.0083]; AWGHPC[57.0215]EMC[57.0215]PAQPHPC[57.0215]R[10.0083]R[10.0083]; C[57.0215]AC[57.0215]TYGFTGPQC[57.0215]ER[10.0083]; C[57.0215]AC[57.0215]TYGFTGPQC[57.0215]ER[10.0083]DYR[10.0083]; C[57.0215]EC[57.0215]DMGFVPSADGK[8.0142]; C[57.0215]EC[57.0215]DM[15.9949]GFVPSADGK[8.0142]; C[57.0215]EC[57.0215]EIGYELDR[10.0083]; C[57.0215]EC[57.0215]FPGLAVGLD…	both
tr|F7CKP2|F7CKP2_HORSE	Nucleophosmin/nucleoplasmin 3	NPM3							0.572586								n[42.0106]AAGAAAALAFLSQESR[10.0083]	eMSC
tr|F7CL80|F7CL80_HORSE	Destrin, actin depolymerizing factor	DSTN	0.637149	0.833173	0.571039	0.724524	0.644961	0.618726	0.759831	0.221933	5.23937		1.14171	0.354388	0.445516	0.443709	AVIFC[57.0215]LSADK[8.0142]K[8.0142]; YALYDASFETK[8.0142]; n[42.0106]ASGVQVADEVC[57.0215]R[10.0083]	both
tr|F7CMH2|F7CMH2_HORSE	Proliferation-associated 2G4	PA2G4															n[42.0106]SGEDEQQEQTIAEDLVVTK[8.0142]	MYO
tr|F7CN11|F7CN11_HORSE	Fibronectin	FN1	0.387169	0.344698	0.386173	0.463188	0.510725	0.476327	0.571207	1.36086	1.55017	1.50698	1.44878	0.198536	0.319622	0.166763	ADK[8.0142]VPPPR[10.0083]DLQFVEVTDVK[8.0142]; ATITGYR[10.0083]IR[10.0083]; C[57.0215]DNC[57.0215]R[10.0083]R[10.0083]PGAEPGHEGSTGHSYNQYSQR[10.0083]; C[57.0215]DPHEATC[57.0215]YDDGK[8.0142]; C[57.0215]DPHEATC[57.0215]YDDGK[8.0142]TYHVGEQWQK[8.0142]; C[57.0215]DPIDQC[57.0215]QDSETR[10.0083]; C[57.0215]DPIDQC[57.0215]QDSETR[10.0083]TFYQIGDSWEK[8.0142]; C[57.0215]DSSK[8.0142]WC[57.0215]HDNGVNYK[8.014…	both
tr|F7CR03|F7CR03_HORSE	Phospholipid transfer protein	PLTP				0.5248	0.555838	0.510907	0.614483								AVEPQLQEEER[10.0083]; FLEQELETITIPDLR[10.0083]; FLEQELETITIPDLR[10.0083]GR[10.0083]; GVQIPLPEGIDFVR[10.0083]	eMSC
tr|F7CS30|F7CS30_HORSE	Caveolae associated protein 1	CAVIN1							3.74789								QAEMEGAVQSIQGELSK[8.0142]	MYO
tr|F7CT91|F7CT91_HORSE	Cofilin 2	CFL2	2.39417		3.12426		3.30461	2.32951	2.4782								QILVGDIGDTVEDPYTSFVK[8.0142]; n[42.0106]ASGVTVNDEVIK[8.0142]; n[42.0106]ASGVTVNDEVIK[8.0142]VFNDMK[8.0142]	MYO
tr|F7CTC3|F7CTC3_HORSE	LIM domain containing preferred translocation partner in lipoma	LPP			0.930871		0.418924	0.380162						0.793264	0.949879		AYHPHC[57.0215]FTC[57.0215]VMC[57.0215]HR[10.0083]; C[57.0215]EDC[57.0215]GGLLSEGDNQGC[57.0215]YPLDGHILC[57.0215]K[8.0142]; GQPFYAVEK[8.0142]K[8.0142]	both
tr|F7CVF5|F7CVF5_HORSE	Coronin	CORO1B							0.0709087								DADPILISLR[10.0083]	eMSC
tr|F7CVL4|F7CVL4_HORSE	Aldehyde dehydrogenase 1 family member A2	ALDH1A2							1.72239								ILELIQSGVAEGAK[8.0142]	MYO
tr|F7CW51|F7CW51_HORSE	Syndecan binding protein	SDCBP	2.89698	4.90852	3.24513	5.10945	2.12181	3.38616	1.62918								DSTGHVGFIFK[8.0142]; EVILC[57.0215]K[8.0142]DQDGK[8.0142]; PSSMNYMVAPVTGNDVGIR[10.0083]; VIQAQTAYSANPANPAVLSEASAPPVSQDGNLYPK[8.0142]; n[42.0106]SLYPSLEDLK[8.0142]VDK[8.0142]	both
tr|F7CY72|F7CY72_HORSE	Coatomer subunit gamma	COPG1	0.0854494	0.192894	0.127852		0.499145	0.448846	0.62029					0.223765	0.272803	0.0644679	ALQQYTLEPSEK[8.0142]PFDLK[8.0142]; ELAPAVSVLQLFC[57.0215]SSPK[8.0142]; SSPEPVALTESETEYVVR[10.0083]; SVPLATTPMAEQR[10.0083]; TLEEAVGNIVK[8.0142]; VFNETPINPR[10.0083]	both
tr|F7CZ92|F7CZ92_HORSE	Actin alpha 1, skeletal muscle	ACTA1			0.100971	1.606	0.215		0.545969	0.211649							GYSFVTTAER[10.0083]; GYSFVTTAER[10.0083]EIVR[10.0083]; QEYDEAGPSIVHR[10.0083]; TTGIVLDSGDGVTHNVPIYEGYALPHAIMR[10.0083]; YPIEHGIITNWDDMEK[8.0142]; YPIEHGIITNWDDM[15.9949]EK[8.0142]	both
tr|F7CZK0|F7CZK0_HORSE	SUMO-activating enzyme subunit 2 (EC 2.3.2.-)	UBA2															NTPSEPIHC[57.0215]IVWAK[8.0142]	MYO
tr|F7CZW9|F7CZW9_HORSE	Serpin family G member 1	SERPING1	0.550509	0.400549	0.527127		0.915993	0.931077	0.844979						0.57503		IQPTLLMIPR[10.0083]; LLDSLPADAR[10.0083]; LVLLNAVSLNAK[8.0142]; LYHAFSAVK[8.0142]; MTEDPDLQVSAMQHQITLELMESGVEAAAATAVSVAR[10.0083]; NLESVLSYPMNFAC[57.0215]VHQTMK[8.0142]; SK[8.0142]GFSSASQIFHSPDLAIK[8.0142]; SSQDMLTIMEK[8.0142]	both
tr|F7D281|F7D281_HORSE	IF rod domain-containing protein			0.265041	0.00654346		0.0010731		0.00558615	0.0132073							DVDAAYMNK[8.0142]; TAAENEFVTLK[8.0142]; TAAENEFVTLK[8.0142]K[8.0142]; WTLLQEQGTK[8.0142]	MYO
tr|F7D6J0|F7D6J0_HORSE	Myeloid associated differentiation marker	MYADM							0.139873								TTITTTTTSSSALGSSTIVGSPR[10.0083]	eMSC
tr|F7D837|F7D837_HORSE	Actinin alpha 1	ACTN1							0.457146								AC[57.0215]LISMGYNMGEAEFAR[10.0083]; TGMMDTDDFR[10.0083]	eMSC
tr|F7D854|F7D854_HORSE	Catalase (EC 1.11.1.6)	CAT	0.153701	0.219717	0.242178	0.128663	0.259331	0.25197	0.267411								FNSANEDNVTQVR[10.0083]; FSTVAGESGSADTVR[10.0083]DPR[10.0083]; GAGAFGYFEVTHDITR[10.0083]; LFAYPDTHR[10.0083]; LGPNYLQIPVNC[57.0215]PFR[10.0083]; LSQEDPDYGIR[10.0083]; NFSDVHPDYGAR[10.0083]	eMSC
tr|F7D917|F7D917_HORSE	6-phosphogluconate dehydrogenase, decarboxylating (EC 1.1.1.44)	PGD	0.352136	0.223419	0.912868		1.22982	0.770328	1.42312	0.25592		2.27075		1.06485	1.0875	0.82375	AGQAVDDFIEK[8.0142]; GILFVGSGVSGGEEGAR[10.0083]; SAVESC[57.0215]QDSWR[10.0083]; SAVESC[57.0215]QDSWR[10.0083]R[10.0083]; TVSK[8.0142]VDDFLANEAK[8.0142]; TVSK[8.0142]VDDFLANEAK[8.0142]GTK[8.0142]; VGTGEPC[57.0215]C[57.0215]DWVGSEGAGHFVK[8.0142]; VVGAHSLEEMVSK[8.0142]	both
tr|F7DDC0|F7DDC0_HORSE	Plasminogen activator inhibitor 1 (Endothelial plasminogen activator inhibitor) (Serpin E1)	SERPINE1	0.396202	0.571031	0.439316	0.693518	0.471589	0.381318	0.655017	0.707088	7.20568	15.7164	3.28094	0.366766	0.394423	0.414177	EVPLSALTNILDAQLISQWK[8.0142]; EVPLSALTNILDAQLISQWK[8.0142]R[10.0083]; FFK[8.0142]LFHTTVK[8.0142]; FIINDWVK[8.0142]; FIINDWVK[8.0142]K[8.0142]; FNYAEFTTPDGHYYDILELPYHGDTLSMFIAAPYEK[8.0142]; FSLESEVDLR[10.0083]; GMISDLLDEGAVDELTR[10.0083]; GM[15.9949]ISDLLDEGAVDELTR[10.0083]; IDEK[8.0142]GMAPALR[10.0083]; IEVTESGTVASSSTGFVASAR[10.0083]; K[8.0142]QIQEAMQFK[8.0142]; K[8.0142]QIQEAM[15.9949]QFK[8.0142…	both
tr|F7DF55|F7DF55_HORSE	Proteasome subunit beta	PSMB4					3.03719	1.47681	1.24654								QPVLSQTEAR[10.0083]; QVLGQMVIDEELLGDGHSYSPR[10.0083]; TQNPMVTGTSVLGVK[8.0142]; VNDSTMLGASGDYADFQYLK[8.0142]	both
tr|F7DG14|F7DG14_HORSE	Proteasome 26S subunit, non-ATPase 3	PSMD3					0.194443		0.171528								SVFPEQANNNEWAR[10.0083]	eMSC
tr|F7DH20|F7DH20_HORSE	AP-2 complex subunit alpha	AP2A1							0.278521								FFQPTEMAAQDFFQR[10.0083]; GLAVFISDIR[10.0083]	eMSC
tr|F7DMQ3|F7DMQ3_HORSE	Aldo-keto reductase family 1 member B	AKR1B1	3.26577	2.52791	3.40792	2.8211	2.84069	2.82947	2.33788					18.5359	20.0232	26.7692	HK[8.0142]PAVNQIEVHPYLTQEK[8.0142]; LWC[57.0215]TYHEK[8.0142]; MPIVGLGTWK[8.0142]; SPPGQVTEAVK[8.0142]; n[42.0106]ATHVVLNTGAK[8.0142]	MYO
tr|F7DQ79|F7DQ79_HORSE	Peripherin	PRPH								0.0244583							FLEQQNAALR[10.0083]	eMSC
tr|F7DQY2|F7DQY2_HORSE	Methylthioribose-1-phosphate isomerase (M1Pi) (MTR-1-P isomerase) (EC 5.3.1.23) (S-methyl-5-thioribose-1-phosphate isomerase) (Translation initiation factor eIF-2B subunit alpha/beta/delta-like protein)	YJU2B MRI1															SIGDLGAQHLLEK[8.0142]	MYO
tr|F7DTG1|F7DTG1_HORSE	ADRM1 26S proteasome ubiquitin receptor	ADRM1			0.0970614												SQSAAVTPSSTASSAR[10.0083]	eMSC
tr|F7DU34|F7DU34_HORSE	Ribosomal protein S11	RPS11		4.48192	1.45486		0.600137	0.544182	2.10918					2.68743	1.92818	1.74257	AYQK[8.0142]QPTIFQNK[8.0142]; EAIEGTYIDK[8.0142]K[8.0142]	MYO
tr|F7DW15|F7DW15_HORSE	40S ribosomal protein S8	RPS8	2.55939	1.07481	0.849785		1.00155	0.807581	1.0274	0.204518				2.04486	0.939841	1.33048	IIDVVYNASNNELVR[10.0083]; ISSLLEEQFQQGK[8.0142]	both
tr|F7DXG8|F7DXG8_HORSE	Cofilin 1	CFL1	2.43755	2.56662	3.1719	2.23779	2.98328	2.48233	2.06491					7.74994	15.0234	45.8601	AVLFC[57.0215]LSEDK[8.0142]K[8.0142]; ESK[8.0142]K[8.0142]EDLVFIFWAPESAPLK[8.0142]; LGGSAVISLEGK[8.0142]PL; MIYASSK[8.0142]DAIK[8.0142]; MIYASSK[8.0142]DAIK[8.0142]K[8.0142]; M[15.9949]IYASSK[8.0142]DAIK[8.0142]; NIILEEGK[8.0142]EILVGDVGQTVDDPYATFVK[8.0142]; YALYDATYETK[8.0142]; YALYDATYETK[8.0142]ESK[8.0142]	MYO
tr|F7DY67|F7DY67_HORSE	Purine nucleoside phosphorylase (EC 2.4.2.1) (Inosine-guanosine phosphorylase)	LOC100072592	0.198311	0.315965	0.288173	0.474457	0.538629	0.425688	0.542537								LGADAVGMSTVPEVIVAR[10.0083]; LGADAVGM[15.9949]STVPEVIVAR[10.0083]; LLGVDTLVVTNAAGGLNPK[8.0142]; VFGFSLITNK[8.0142]VVTDYESLEK[8.0142]; VVTDYESLEK[8.0142]	both
tr|F7DYB1|F7DYB1_HORSE	Alpha-amylase (EC 3.2.1.1)	LOC100051073															MAVGFMLAHPYGFTR[10.0083]IMSSYR[10.0083]	eMSC
tr|F7E1X2|F7E1X2_HORSE	Stress-induced-phosphoprotein 1 (Hsc70/Hsp90-organizing protein)	STIP1						0.161368	0.775232						2.06696		ALSAGHIDDALR[10.0083]; LAYINPDLALEEK[8.0142]; TLLADPSYR[10.0083]ELIEQLR[10.0083]	both
tr|K9K2L1|K9K2L1_HORSE	Aldo-keto reductase family 1 member A1 (EC 1.1.1.19) (EC 1.1.1.2) (EC 1.1.1.20) (EC 1.1.1.372) (EC 1.1.1.54) (Alcohol dehydrogenase [NADP(+)]) (Aldehyde reductase) (Glucuronate reductase) (Glucuronolactone reductase) (S-nitroso-CoA reductase)	NASP AKR1A1	0.789849	0.775645	0.956483	0.201589	0.825913	0.778077	0.896711					0.828369	0.987631	1.18374	ALGLSNFNSR[10.0083]; GLEVTAYSPLGSSDR[10.0083]; MPLIGLGTWK[8.0142]; YIVPMLMVDGK[8.0142]; n[42.0106]ATC[57.0215]VLLHTGQK[8.0142]	both
tr|Q9TTT3|Q9TTT3_HORSE	Monocyte differentiation antigen CD14 (Myeloid cell-specific leucine-rich glycoprotein)	CD14 LOC111772122				0.319332	0.306537	0.238234	0.348074								LSVLDLSC[57.0215]NR[10.0083]; LTVGAVQVPAPLLVALLR[10.0083]	eMSC
tr|W0UVF5|W0UVF5_HORSE	Ribonuclease 4	RNASE4 RAB1	0.607841	0.532298	0.577499	0.574953	0.579161	0.614014	0.591677	0.595773	2.21897	1.17425		0.271017	0.276988	0.195667	AMTSTR[10.0083]R[10.0083]VVVAC[57.0215]EGNPEVPVHFDR[10.0083]; FLR[10.0083]QHVDPEVTVGSDAYC[57.0215]NLMMQR[10.0083]; FLR[10.0083]QHVDPEVTVGSDAYC[57.0215]NLMMQR[10.0083]R[10.0083]; FNTFIHEDIWNIR[10.0083]; QHVDPEVTVGSDAYC[57.0215]NLMMQR[10.0083]; QHVDPEVTVGSDAYC[57.0215]NLMMQR[10.0083]R[10.0083]; QHVDPEVTVGSDAYC[57.0215]NLMM[15.9949]QR[10.0083]; QHVDPEVTVGSDAYC[57.0215]NLM[15.9949]M[15.9949]QR[10.008…	both

## Sheet: Hoja2
Table Supplementary 6: The identification of heavy-labeled proteins within the secretome of co-culture and individual secretomes for Myofibroblast and ET-eMSC.
